# Supplementary material for: Targeting cobra venom cytotoxin: a linear 40-mer ssDNA aptamer-based antivenom confers neutralisation potentials against cobra venom-induced cytotoxicity
Source: Arch Toxicol. 2025 Sep 30;100(1):389–403. doi: 10.1007/s00204-025-04211-z (PMC12858506; doi:10.1007/s00204-025-04211-z)
Supplement: Supplementary file 1 — Supplementary file1 (XLSX 1288 KB) [file 204_2025_4211_MOESM1_ESM.xlsx]

## Sheet: Sheet1
Supplemetary Table 1: Raw sequences data after abundance and persistence analysis. The sequences with ≥3 round representations are highlighted.
Sequences	Round representations	Read Counts from sequenced rounds
		0	4	7	8	11
TTTTTTTTTTTTTTTTTTTTTTTTTTTTTTTTTTTTTTTTTT	4	9	10	27	315	3
TTTTCTTTTTTTTTTTTTTTTTTTTTTTTTTTTTTTTTT	4	1	1	1	6	0
TTTTTTTTTTTTTTTTTTTTTTATTTTTTTTTTTTTTT	4	2	2	1	22	0
TTTTTTTTTTTTTTTTTTTTTTTATTTTTTTTTTTTTTTT	4	4	1	3	36	0
TTTTTTTTTTTTTTATTTTTTTTTTTTTTTTTTTTTTTTT	4	2	1	11	32	0
TTTTTTTATTTTTTTTTTTTTTTTTTTTTTTTTTTTTTT	4	3	1	4	24	0
TTTTTTTTTTTTTTTTTTTTTATTTTTTTTTTTTTTTTTT	4	5	1	1	30	0
TTTTTTTTTTTTTTTTTTTTTTATTTTTTTTTTTTTTTTT	4	1	1	3	22	0
TTTTTTTTTTTTTTTTTTTTATTTTTTTTTTTTTTTTTT	4	1	1	4	35	1
TTATTTTTTTTTTTTTTTTTTTTTTTTTTTTTTTTTTTTT	4	1	1	3	36	0
TTTTTTTTTTTTTTTTTTTTTTTTTTTTTTATTTTTTTTT	4	3	1	2	16	0
TTTTTTTTTTTATTTTTTTTTTTTTTTTTTTTTTTTTTT	4	1	1	2	35	0
TTTTTTTTTTTTTTTTTTTTTTTTTTTTTTTTTTTTTTTT	4	37	5	56	819	2
TTTTTTTTTTTTTATTTTTTTTTTTTTTTTTTTTTTTTTT	4	4	1	1	45	1
TTTTTATTTTTTTTTTTTTTTTTTTTTTTTTTTTTTTTTT	4	3	2	2	26	1
TTTTTTTTTTTTTTTTTTTTTTTTTTTATTTTTTTTTTTT	4	3	2	1	22	0
TTTTTTTTTTTTTTTTTTTTTTTTTTTTTTTTTTTTTTT	4	14	12	55	919	4
TTTATTTTTTTTTTTTTTTTTTTTTTTTTTTTTTTTTTT	4	2	1	3	47	0
TTTTTTTATTTTTTTTTTTTTTATTTTTTTTTTTTTTTTT	4	1	1	2	1	0
TTTTTTTTTTTTTTTTTTTTTTTTTTTTTTTTTTTTTTTTT	4	29	16	34	600	5
TTTTTTTTTTTTTTTTTTTTATTTTTTTTTTTTTTTTTTT	4	5	1	5	29	0
TTTTTTTTTTTTTTTTTTTTTTTTTTTTTTTTTTTTTT	4	5	9	55	978	7
TTTTTTTTTTTTTTTTTTTATTTTTTTTTTTTTTTTTTTT	4	3	1	6	34	0
TATTTTTTTTTTTTTTTTTTTTTTTTTTTTTTTTTTTTT	4	1	2	2	41	0
TTTTTTTTTTTTTTTTTTTTTTTTTTTTTATTTTTTTTTT	4	1	1	3	26	0
TTTTTTTATTTTTTTTTTTTTTTTTTTTTTTTTTTTTT	3	0	1	1	25	0
TTTTTTTTTTTTTTTTAATTTTTTTTTTTTTTTTTTTTTT	3	1	0	1	1	0
TTTTTTTTTTTTTTTTTTTTTTTTATTTTTTTTTTTTTTT	3	2	0	1	33	0
TTTTTTTTTTTGTTTTTTTTTTTTTTTTTTTTTTTTTTT	3	0	1	1	6	0
TTTTTTTTTTTTTTTTTTTTTTTTTTTTTTTTTTTTTTAT	3	1	0	1	11	0
TTTTTTTTTTTTTTTTTTTTATTTTTTTTTTTTTTTTTTTT	3	1	0	7	28	0
TTTTTTTTTATTTTTTTTTTTTTTTTTTTTTTTTTTTTTT	3	2	0	3	24	0
TTTTTTTTTTTCTTTTTTTTTTTTTTTTTTTTTTTTTTTTT	3	0	1	1	4	0
ATTTTTTTTTTTTTTTTTTTTTTTTTTTTTTTTTTTTTTTT	3	2	0	1	25	0
TTTTTTTTTTTTATTTTTTTTTTTTTTTTTATTTTTTTTT	3	1	0	1	2	0
TTTTTTTTTTTTTTTTTTTTTTTTTTTTTATTTTTTTTT	3	1	0	1	19	0
TTTCTTTTTTTTTTTTTTTTTTTTTTTTTTTTTTTTTTTT	3	2	0	1	7	0
AATTTTTTTTTTTTTTTTTTTTTTTTTTTTTTTTTTTTTT	3	0	1	1	4	0
TTTTTTTTTTTTTTTTTTTTTTTTTTTTTTTATTTTTTT	3	0	1	1	25	0
TTTTTATTTTTTTTTTTTTTTTTTTTTTTTTTTTTTTT	3	0	1	6	30	0
TTTTTTTATTTTTTTTTTTTTTTTTTATTTTTTTTTTTTT	3	1	0	1	2	0
TCTTTTTTTTTTTTTTTTTTTTTTTTTTTTTTTTTTTTTT	3	1	0	1	13	0
TTTTTTTTTTTTTTTTTAATTTTTTTTTTTTTTTTTTTTT	3	0	1	1	6	0
TTTTTTTTTTTTATTTTTTTTTTTTTTTTTTTTTTTTT	3	0	1	4	36	0
TTTTTTTTTTTTTTTTTTTTTTTTTTTTATTTTTTTTTTT	3	1	0	2	21	0
TTTTTTTTTTATTTTTTTTTTTTTTTTTTTTTTTTTTTTTTT	3	0	1	2	13	0
TTTTTTCTTTTTTTTTTTTTTTTTTTTTTTTTTTTTTTTT	3	1	0	3	14	0
TTTTTTTTTTTATTTTTTTTTTTTTTTTTTTTTTTTTTTT	3	1	0	4	33	0
TTTTTTTTTTTTTTTTTTATTTTTTTTTTTTTTTTTTTTT	3	2	0	6	34	0
TTTTTTTTTTTTTTTTTTTTTTGTTTTTTTTTTTTTTTTT	3	1	1	0	11	0
TTTTTTTTTTTTTTTTTATTTTTTTTTTTTTTTTTTTTT	3	4	0	4	35	0
TTTTTTTTTTTTTTTTTTTTTTTTTTTTTTTTTATTTTT	3	0	1	1	11	0
TTTTTTATTTTTTTTTTTTTTTTTTTTTTTTTTTTTTTTT	3	2	0	1	38	0
TTTTTTTTTTTTTTTTTTTTTTTTTTTTTTATTTTTTTT	3	1	0	1	23	0
TTTTTTTTTTTTTTTTTATTTTTTTTTTTTTTTTTTTTTT	3	0	2	7	32	0
TTTTTTTTTATTTTTTTTTTTTTTTTTTTTTTTTTTTT	3	1	0	3	40	1
TTTTTTTTTTTTTTTATTTTTTTTTTTTTTTTTTTTTTTT	3	1	0	1	35	0
TTTTTTTTTTTTTTTTTTTTTTTTTATTTTTTTTTTTTTT	3	1	0	1	30	0
TTTTTTATATTTTTTTTTTTTTTTTTTTTTTTTTTTTTT	3	1	0	1	3	0
TTTTTATTTTTTTTTTTTTTTTTTTTTTTTTTTTTTTTTTT	3	1	0	2	20	0
TTTTTTTTCTTTTTTTTTTTTTTTTTTTTTTTTTTTTTT	3	0	1	1	10	0
TTTTTTTTTTTTTTTTTTTTTTTTTTTTTTTTTATTTTTTT	3	0	1	1	9	0
TTATTTTTTTTTTTTTTTTTTTTTTTTTTTTTTTTTTT	3	0	1	2	40	0
TTTTTTTTTTTTTTTTTTTTTTTTATTTTTTTTTTTTTTTT	3	1	0	2	27	0
TTTTTTTTTTTTTTTTTTTTTTTTTTATTTTTTTTTTTTT	3	3	0	2	29	2
TTTTTTTTTTATTTTTTTTTTTTTTTTTTTTTTTTTTTT	3	0	1	3	37	0
TTTTTTTTTTTTTTTTTTTTTTTTTTATTTTTTTTTTTTTTT	3	0	1	1	7	1
TTTTTTGTTTTTTTTTTTTTTTTTTTTTTTTTTTTTTTT	3	2	1	0	6	0
ATTTTTTTTTTTTTTTTTTTTTTTTTTTTTTTTTTTTTTTTT	3	0	1	3	19	0
TTTTTTTTATTTTTTTTTTTTTTATTTTTTTTTTTTTTT	3	1	0	4	1	0
TTTTTATTTTTTTTTTTTTTTTTTTTTTTTTTTTTTTTT	3	0	3	4	32	0
TTTTTTTTTTTTTTATTTTTTTTTTTTTTTTTTTTTTT	3	0	4	2	36	0
TTTTATTTTTTTTTTTTTTTTTTTTTTTTTTTTTTTTTTT	3	2	0	5	31	0
TTTTTTTTTTTTTTTTTTTTTTTTTTTTTTTTTTTTTTTG	3	0	1	1	30	0
TTTTTTTTTTTTATTTTTTTTTTTTTTTTTTTTTTTTTTT	3	3	0	5	37	0
TTTTTTTTTTATTTTTTTTTTTTTTTTTTTTTTTTTTTTTT	3	1	0	2	28	0
TTTTTTTTTTTTTTTTTTTTTATTTTTTTTTTTTTTTTTTT	3	0	1	4	23	0
TTTTTTTATTTTTTTTTTTTTTTTTTTTTTTTTTTTTTTT	3	1	0	2	19	0
TTTATTTTTTTTTTTTTTTTTTTATTTTTTTTTTTTTTTT	3	1	0	1	4	0
TTTATTTTTTTTTTTTTTTTTTTTTTTTTTTTTTTTTTTTT	3	1	0	4	20	0
TTATTTTTTTTTTTTTTTTTTTTTTTTTATTTTTTTTTT	3	1	0	1	3	0
ATTTTTTTTTTTTTTTTTTTTTTTTTTTTTTTTTTTTTT	3	1	0	3	44	0
TTTTTTTTTTTTTTTTTTTATTTTTTTTTTTTTTTTTTT	3	1	0	5	44	0
TTTATTTTTTTTTTTTTTTTTTTTTTTTTTTTTTTTTTTT	3	1	0	5	34	0
TTTTTTTATTTTTTTTTTTTTTTTTTTTTTTTTTTTTTTTT	3	3	0	5	25	0
TTTTATTTTTTTTTTTTTTTTTTTTTTTTTTTTTTTTTTTT	3	2	0	1	21	0
TTTTTTTTTTTTTTTTTTTTTTTTTTATTTTTTTTTTTTTT	3	2	0	1	17	0
TTTTTTTTTTTTTTTTTTTTTTTATTTTTTTTTTTTTTTTT	3	3	0	5	18	0
TTTTTTTTTTTTTTTTTTTTTTTTTTTTTTTTATTTTTTT	3	3	0	2	25	0
TTTTTTTTTTTTCTTTTTTTTTTTTTTTTTTTTTTTTTTT	3	1	1	0	13	0
TTTTTTTTTTTTTTTATTTTTTTTTTATTTTTTTTTTTTT	3	1	0	1	1	0
TTTTTTTTTTTTATTTTTTTTTTTTTTTTTTTTTTTTTT	3	2	0	2	38	0
TTTTTTTTTTTTTTTTTTTTTTATTTTTTTTTTTTTTTT	3	1	0	3	31	1
TTATTTTTTTTTTTTTTTTTTTTTTTTTTTTTTTTTTTTTT	3	2	0	2	29	0
TTTTTTTTTTTTTTTTTTTATTATTTTTTTTTTTTTTTTT	3	1	0	2	1	0
TTTTTTTTTTTTTTTTTTGTTTTTTTTTTTTTTTTTTTTT	3	0	1	4	5	1
TTTTTTTTTTTTTTTTATTTTTTTTTTTTTTTTTTTTTTTT	3	1	0	1	21	0
TTTTTTTTTTTTTTTTATTTTTTTTTTTTTTTTTTTTTT	3	1	0	2	36	0
TTTTTTTTTTTTTTTTTTTTTTTTATTTTTTTTTTTTTT	3	1	0	2	34	0
TTTTTTTTTTTTTTTATTTTTTTTTTTTTTTTTTTTTTTTT	3	0	1	3	25	0
TTATTTTTTTTTTTTTTTTTTTTTTTTATTTTTTTTTTT	3	1	0	1	3	0
TATTTTTTTTATTTTTTTTTTTTTTTTTTTTTTTTTTTTT	3	1	0	1	1	0
TTTTTTTTTTATTTTTTTTTTTTTTTTTTTTTTTTTTTTT	3	4	0	3	43	0
TTTATTTTTTTTTTTTTTTTTTTTTTTTTTTTTTTTTTTTTT	3	0	1	1	17	0
TTTTTTTATTTTTTTTTTTTTTTTTTTTTTTTTTTTTTTTTT	3	2	0	1	13	0
TTTTTTTTTTTTTTTTTTTATTTTTTTTTTTTTTTTTT	3	0	1	3	29	0
TTTTTTTTTTTTTTTTTATTTTTTTTTTTTTTTTTTTTTTT	3	1	0	3	17	0
TTTTTTTTTTTTTTTATTTTTTTTTTTTTTTTTTTTTT	3	0	1	1	24	0
TTTTTTTTTTTATTTTTTTTTTTTTTTTTTTTTTTTTT	3	0	1	2	55	0
TTTTTTTTTTTTTTTTTTATATTTTTTTTTTTTTTTTTTT	3	0	1	1	1	0
TTTTTCTTTTTTTTTTTTTTTTTTTTTTTTTTTTTTTTT	3	0	1	4	8	0
TTTTTTTTTTTTTTTTTTTTTTTTTTTTATTTTTTTTTTTT	3	0	1	2	20	0
TTTTTTTTTTTTTTTTTTTTTTTTTTTATTTTTTTTTT	3	0	1	1	26	0
TAGAGGTCCAACGGCGGCGGGCTTCGTTATTCGAAACTCG	3	0	1	29	2	0
TTATTTTTTTTTTTTTTTTTTTTTTTTTTTTTTTTTTTT	3	2	0	6	41	0
TTTTTTTTTTTTTTTTTTTTTTTTTTTTTTTTTTATTTTTTT	3	0	1	1	9	0
TTTTTTTTTTTTTATTTTTTTTTTTTTTATTTTTTTTTTT	3	1	0	1	3	0
TTTTTTTTCTTTTTTTTTTTTTTTTTTTTTTTTTTTTTTT	3	2	0	1	8	0
TTTTTTTTTTTTTTTTTTTGTTTTTTTTTTTTTTTTTTTT	3	1	0	1	6	0
TTTTATTTTTTTTTTTTTTTTTTTTTTTTTTTTTTTTT	3	0	1	5	49	0
TTTTTTTTTTTTTTTTATTTTTTTTTTTTTTTTTTTTTTT	3	2	0	1	27	0
TTTTATTTTTTTTTTTTTTTTTTTTTTTTTTTTTTTTTTTTT	3	1	0	1	9	0
TTTTATTTTTTTTTTTTTTTTTTTTTTTTTTTTTTTTTT	3	0	1	6	32	0
TTAATTTTTTTTTTTTTTTTTTTTTTTTTTTTTTTTTTTT	3	1	0	1	2	0
TTTTTTTATTTATTTTTTTTTTTTTTTTTTTTTTTTTTTT	3	1	0	2	1	0
TTTTTTTTTTTTTTTTTTTTTTTTTTTTTTTTTTTTTTG	3	1	0	1	19	0
TATTTTTTTTTTTTTTTTTTTTTTTTTTTTTTTTTTTTTTT	3	1	0	2	18	0
AGAGCCCGCAACAACGGGGGTAGAGGTTGCCTGCGCGCG	2	0	0	2	1	0
CAAACACTACAGTCCCAAAAGCATCCCTGTTTCCCCACC	2	0	0	5	2	0
GGGGGCTGTGTGCGAGAGGTGATTGGGGGGGGAGGGATCG	2	0	0	19	1	0
CCATACAATAAATACACAACTCAAAATTAAATACAAACCG	2	0	0	18	2	0
CCCCTACCTCGTCGTAGGCGAGCTGCGTGGGTGGGATTAA	2	0	0	15	1	0
AAAGCTCTGGCGGCGGCTTCCCTCCTCGGCTTGGGATAG	2	0	0	26	3	0
TCTCCGATAAGCGAAAGCCGTTCTTGAGAGTCTAAGTACT	2	0	0	46	1	0
TCACTACACGCTCACTGTGGGTCCGTGCTTCACGGAAGCG	2	0	0	8	1	0
TTGGTCTTGCCTATTCATGGACAAATCGCTTCTTATGCAA	2	0	0	6	1	0
AGGAACGGCGCGGACATAGAGACGCTCAAATCGGATGCAA	2	0	0	24	2	0
AATCTACGTTCACGTGGCACGGTGACTTGGGGACGGGTG	2	0	0	7	1	0
CACACGCCATTAAAACGGCGTAGGTGATGGCTCCCCCGG	2	0	0	8	2	0
ATCAAAATCACCAAAAACTCAAGATTCACCTACCATTTTA	2	0	0	48	3	0
GAGGTTTGGAAACGCACAAATATGCTGTGGAATATGGACC	2	0	0	33	2	0
TCTTTTTTTTTCATTTTACTTTTTTCATTTTCTAATTTTT	2	0	0	20	1	0
CTGGTATTTCGAAGCCCGACGTGATGTGTAACTTTTGCAT	2	0	0	11	1	0
CAATGGGTAACTGTTAACATAACCGGAGAATTTTCGGAAG	2	0	0	34	2	0
TGCGGCCGTAGGGCTGGAAGTCGAGGATAGCAGAGAAAGC	2	0	0	39	1	0
GGGCGACAGGATGATGGCTGCCATATCGGGGTTCAGCTCG	2	0	0	27	1	0
ACGGAAACCAGACAATTTCGGTCAATGGAGTGACATGCCT	2	0	0	24	3	0
GCGTATTGACCCCCTGCACGCAACCGATATGTGAACGTTG	2	0	0	1	1	0
TGTCGGGTAGTGAGCCGGTGACTCGGTTTCCTCCTCGCGG	2	0	0	3	1	0
GGGCTAAAATGTCTGCCCGTCGAGGACGTTTGTCAGCATA	2	0	0	40	3	0
GTAGCCCGCCGACAGCGCGGAGGTGCTCAGTTCTTCAATA	2	0	0	25	3	0
ATTGCCGTAGAAAAGTCGACTACAAGGTGCTTCCCCTCGT	2	0	0	33	2	0
CCTCTTCCTCTGCAAAATCTAATGCTTCACATTGCTACAA	2	0	0	18	1	0
TCTGGGTAGGGTGAGTCAAGACCATATACTTTTAGTTAGC	2	0	0	44	1	0
ATCGGATAGGGGGTTAATGCAGTCCCGAGGGGAGTTGGCT	2	0	0	39	8	0
GGACTCAATCGAAACTATGCGACGTACAACAATAAACATG	2	0	0	32	6	0
TATAGGGATTACTAAAGAACGCTGCGGTGTAGTGTACGG	2	0	0	20	4	0
CGCAGGCCTTTATCACGACAAGTTAGATACCGCAATTAAC	2	0	0	10	1	0
TCCGAGCCTAAGCTTAAGGTCCCGCTACAACCATCCCCTC	2	0	0	35	1	0
TTTTTTTTTTTTTTTTTTTTTTATTTTTTTTATTTTTTTTT	2	0	0	1	1	0
TGCATTCCCCTAGTACATGGGTACGGGTTCGGCGTGTGTT	2	0	0	86	1	0
ATTCGTTTTTTGCACAATCTTTTTTACATCTTTAGAGACC	2	0	0	2	1	0
GGGATAGTCGTCCGGCATTAGGGACTAGCTGGCACCCTCG	2	0	0	5	1	0
CGAAAGTTCTAAAGTGTACGCTAGCACATATAGTCGATAG	2	0	0	11	2	0
GGAAAAAGGCCCAGCTCGACCGGGGCAGAGTGGCTGAGAG	2	0	0	56	1	0
TCCTCATGCCGTGTGAACAAGCTCGGGGGACCAGTCGAGG	2	0	0	3	1	0
AGCCAGGCAAAGACTGTCGACCCGTTGTTGCCCACAGAGG	2	0	0	8	1	0
TCGTACTGGATGTAGCGTCTCCTCAATTAATTGTGAATAC	2	0	0	59	1	0
TAGCCTCTTACATTCTGATGCATTATTTACCTCTAACACC	2	0	0	2	1	0
CTAGAGGCAGGGCACAGGGCTGACACTGGCAGCGTCCAGG	2	0	0	7	1	0
AGGATCGGACGTTATTCAAAAGTCTATTGGTCTACTTATT	2	0	0	28	1	0
CATAGTCTTCTCATAAAACGTATTCGTATTTGGTTTTAAT	2	0	0	10	2	0
GACTGCCTCGGTAGTGCACTGGATCTCGACGCGTCCTGT	2	0	0	6	3	0
CGACGGCGTCGTTACACATTCCTTATGTCGAGATACATCG	2	0	0	2	2	0
AATTTATAACTTTACCCCACCATGGATCGCTTATTCAAGG	2	0	0	1	1	0
AACCAGTTTATGGTCCCTATTTTCTCTGAATTCACCTCTG	2	0	0	13	1	0
GAGGTGAGTCATAAGCGCCTTAAAAGAGAGTTTTTAAATA	2	0	0	22	2	0
GTTGGTTATGTACTTGGTAAAGATACTCGTAACTCCATGG	2	0	0	5	1	0
CTGGGGTCAAAGAGACACAGGAGGACTAGTGTTTGGACTG	2	0	0	69	1	0
GGGCGAGTAAGTCTCAATCGTTCGGATCTCTGGAGGTTAG	2	0	0	5	1	0
CATTTGCTATTCATTGAGCTTTTGACTTGCTATTCGACG	2	0	0	1	1	0
TCGTAGTCGGTCAGAGCCATACTTACCCCCCCCGGCTGGA	2	0	0	26	1	0
CCTCTTCACCCCCAAAACACGGAAGTCTATGCTGTTAATT	2	0	0	13	2	0
TCTGTGGTATTCGACATATGCTTTCATGACGGCAGATGTT	2	0	0	40	1	0
TATTTACACTCTTTTTAAAATGATCTTTAATTTTTTCCTT	2	0	0	38	1	0
CTGTTGCAGGTGGCGTCGACCGTCGGAACTGTTCGCTGGT	2	0	0	14	1	0
CAGACACTTCGACGGCCTCAACAGCTCCGCGAGGTGCCGG	2	0	0	7	1	0
GGCGGAGAACAATATGAACTATTAGCTGGTCTCATTTTTG	2	0	0	13	1	0
AAGCGGAAAATCGGATTCGGTGGGTGGATCGGCGGTGGAG	2	0	0	2	3	0
TAACCGTATCGGCCTTAAACCTCAACCGAAACCCCCTGGT	2	0	0	36	2	0
CTACTTCTGGAGTGCTTTGCAAGGCACGCAGTAAACGAAC	2	0	0	19	1	0
TTCATTTATCAACCTTTTCAATGAGCCCTTTTCATTCTTG	2	0	0	2	2	0
ACCTTAGTCTGTTCTAAGTAGCAACTTATTTATCAGTTTG	2	0	0	24	2	0
GGTCAAACGGGTAGCGACCGGGGAGAAACGCGGAAGTAGA	2	0	0	29	1	0
GATAATGTAACCGGGCTTTGAGGGACGGACCTTCACGATC	2	0	0	3	2	0
ACTAGTAAATTAAGCATCTACTAACTAGGTATCATCATTC	2	0	0	27	3	0
CCCAGCGGGGTCGCACAGGTGGAGGGGGGCATAGCTAACG	2	0	0	2	2	0
GGACAGAGAACTTGGAAGTTCAACGAATGTTGCACATGGT	2	0	0	1	1	0
GCTGTCTCTTTCGGCTTGACAACCCCTCTGTCGTCTAAAT	2	0	0	5	1	0
GGTATTGCCCAGTGGAATGTTTTTGTTATTGTTTTTTTGA	2	0	0	14	1	0
CCCCTTAGGGATCGGGTTAGGTACTTGCGTTAGCAGGTGG	2	0	0	59	1	0
GAGCTATCGGATTCGAGACTAGGCCCCGGAAGCGCACAGG	2	0	0	23	1	0
TTTGATTATATCGAACCCGTGGTTCTCACTCCTATTATTT	2	0	0	13	1	0
GGACAACGTATGCACCGTACTTGCTGCATGTGTAGGGACC	2	0	0	25	1	0
CTACGCTATAAGCGACGAGGAGTCATGGGTATAGGGAAAC	2	0	0	1	1	0
AACTCGCCGTTCGCCGGGACTGTTACTCGTGCCCCGCACG	2	0	0	42	1	0
CGCAAGACTATTCCCGCTCTAGATTCCTAGGTGGGACTC	2	0	0	21	2	0
ATCACCCTTATCTCCCACTCTCTTTCTCACACTTTTCATT	2	0	0	4	2	0
TGGAGATCGGAAAGTCGTAGAGGTTCCATGCTTCAACCGT	2	0	0	24	2	0
TGAGGCTGGATTCACCTGGGGGGGAGAAGATTTTCCCATA	2	0	0	43	1	0
TCGGGTGGTGTCATGGGGGGCGACATGGGTTCTGGGTGGG	2	0	0	21	2	0
GGGGAACTACGGCCAGAGGTACATATGTTTTGCCCTTCAG	2	0	0	1	1	0
CCATGGCAGATCAAGACCGTCTGCGATGTTTGGGGCTCTCG	2	0	0	4	1	0
CACCAAGTAAGTCGCCGGACAAAGGGCCCTGTCCTTTTCG	2	0	0	29	1	0
CAGCAGAGTCGGGACAAACGAGCGGAGTGATGACTTGATC	2	0	0	20	5	0
GCACACCTGGGATAACCCTATCTACCACTTAGTAAGTATG	2	0	0	2	2	0
AGTTTGCCTCTTCAGGATTCTCTCGGGGCTTTACTCCCCT	2	0	0	34	1	0
TGGCGTCGATGTGAGGGGCTGTACGGTTCTTTCAAGGAAG	2	0	0	14	2	0
ATTTATATTATCTCTATGACATTCTTTATTTTTTCTTGCA	2	0	0	13	1	0
AGATCATCTCCATCCTATTAGGTTTCAAACTAAGGGAACG	2	0	0	10	1	0
ATATACAAATTTTCGTTATTCTTGTTGTTTCTTATGAAAT	2	0	0	23	1	0
ATTTCGGAAGGTGTCTGGGTAAGTACACTCAGTAATCGAT	2	0	0	19	1	0
GTGTCTAGGCCGGACCGGCGGCTTTGGCAGGCGTATGCGC	2	0	0	53	1	0
CAGTTTGCCCATAACTCCCTTCAACCTTCCGCTATTTCAT	2	0	0	29	2	0
TTTTTTTTTTTTTTTTTTTTTTTAATTTTTTTTTTTTT	2	0	0	1	4	0
GTGGCGGTTTCCGGAGTGGGTTTGGGTGAATGCGTTACTT	2	0	0	9	2	0
ATCAGGAGACGGAATGCGGGGTAACCAAGAGAATTCTAGT	2	0	0	45	1	0
CACACCCGACGGATTACCCTTAGAAAGCCATCTCCCGATA	2	0	0	26	1	0
CTAGGAACCTCGGCTTCACTTGTTACTAAGTTCGATTGT	2	0	0	12	1	0
TAATTCACCCTAAATGTCTTTACATTTAGCTCAGTCTCCA	2	0	0	18	1	0
GGCTGCAGTACGGGGGGATGCATATCCCGTATGCGCAGCG	2	0	0	6	3	0
GGAGTAATGAAGATGGCTTTACTGCAGCTATCCTTTCTCG	2	0	0	2	1	0
GCTCTGATGATATGCATCACTTGATACACATAACAAACAC	2	0	0	4	2	0
GGTTCTTATGACGAGTTGGGGGGTTCTGGTTTAAAGTGCG	2	0	0	20	1	0
ACATATTAACCCCATCGTCTATCTGATTTCTTTATTTTCT	2	0	0	21	2	0
CGTATCTCGGTGGAACGCGGCCTGGTGGACGAAGCCGGCT	2	0	0	21	1	0
AGGCTCTTTACCACTCCAAAGCTCTTACTAATTGTACATC	2	0	0	28	1	0
TTTCGAATCCTATAAGAGGGGGCAGAGGACTGCTTCGGG	2	0	0	56	3	0
GCATTGTCGATCGACCATAGGACAGCGTAGACTCGTCAG	2	0	0	8	2	0
GTAGCGAATTTTGAGAGCGCAGTCGGGGACATCGGAGGTC	2	0	0	16	1	0
TTGTCGTAGGGGTGGGGTCGTCCTCTTGATTTCATAATAG	2	0	0	26	1	0
ACGGTAACCCTGTTGTTCTTCACGTTCTTGCTCGATTCGC	2	0	0	2	1	0
CCGCTGGAACGTGACCTTATAATTTCCGAACGCGATCTCA	2	0	0	14	1	0
TAGAGCATTGATAGTCGACCCATTTTACAGACTTATCAGG	2	0	0	19	1	0
GGTGTCGTAATTCGGATAGTCGCCTATGTTTGATTCCTCG	2	0	0	11	1	0
GAAACACGGGGATCACGTCTATGATAGACCAAGAGAGACG	2	0	0	1	2	0
GTGCAACAAACCGCCTGTGGGTGGGGTCAGGCTGAACATA	2	0	0	20	1	0
CGAAGCGGCTTGGCAGGACGTTGGAAATGCGTTATACAGG	2	0	0	24	2	0
CGAGACTGTCAAGGAGTTGACCATGATAACTATTCTGGTG	2	0	0	1	1	0
GTTAAGATAGGTCGGTGGAGGCCAGTGATGAAATATTGGG	2	0	0	22	1	0
CTTCTCACTACCCCTACGGAGACGACAGTTATAGAGTCCA	2	0	0	27	3	14
GCGCTGGGGGGCTTGTTCCAATCCTGCACAAAACACTTCA	2	0	0	11	1	0
TTTTTTATTTTTTATTTTTTTTTTTTTTTTTTTTTTTTTT	2	1	0	0	1	0
CTATAGAGAGCTGACACGTCTACTGAATGGTGTCGTGCCG	2	0	0	68	1	0
GCTATAGACCGTCGTGGAGTTGAGTTTTTGAGCTTACTCG	2	0	0	9	1	0
GACCAGTCTTCTTATTTATAGCGAAGTTTTGGATCTCGG	2	0	0	8	1	0
ATTCTCGACTGATCTCAAGTTCCCGAGTGTCAAATGTTTC	2	0	0	4	1	0
ACGATGTAATCGGGGGACTGGGTCCCTCCGAAATGAGCG	2	0	0	8	1	0
GATACAGGACCAGCCATTGGGAGCCCTATCTAATCCTCTT	2	0	0	19	4	0
ATGGGTTGGGGCGCAACAGGATCTTCGCTGTAACATTCTT	2	0	0	19	1	0
GTCGGAGCGCACTTTACAGCCTAGCCCGCGGATTCAATCA	2	0	0	19	1	0
AGCATAACAGCTTCAGGGCGTGTGGGAGGATAGGAGTCAG	2	0	0	9	2	0
CATCCTTTTCCTCCACCTGCGGTTAGGCTAAAGTAGTGTC	2	0	0	18	1	0
CTGGCGCGTTTATAGGAGTATGGAGTTATGTTAGTGTTCG	2	0	0	45	1	0
GGTCCCATATGGCCAACGTTCCCTCCGGAGTTATAGGCTG	2	0	0	6	1	0
TCGGTGGGTGGTTGGGAGTGGCGTGAAGAAACGTGCGTCG	2	0	0	1	1	0
GGAATCGTGGTGTCACACACGGATAGCAGCCTGCTCACC	2	0	0	2	1	0
AGATAAATGTGCAATATTTGCCCGTACGTGCGTAGTCCGA	2	0	0	37	2	0
TCCACGTTTACTCACGGGCGGAGAAGGGCAGAGCGGATGA	2	0	0	51	1	0
TGGTACAGAGGGAGAGCAGGTTGCCGGGAGCACCCATGGG	2	0	0	24	1	0
CTATCTCGCCGTAGAAGATACTCGTATTGAAGCGCGCAGG	2	0	0	54	1	0
AATGAAACTGGAAACGGCTTGTAGTGTTGAGCATACTCG	2	0	0	7	2	0
TGTCGCAGGGCACGTCAGACAAGTACTAAATATCCTCGGG	2	0	0	45	3	0
GCAATTAACCGTACGTAAAACCCGGCAGTCATGCCTACGG	2	0	0	13	1	0
CACAGAGACGGGAGACTGGATCTGCCGATTAGCACGACTG	2	0	0	15	2	0
CTGATGGGATGCACGGGGGCAAACCCAATTGTTGTGCACT	2	0	0	13	1	0
CCCGCCTGTCAAGGCTGGGATACAGCCTAGCATATTGGGA	2	0	0	12	1	0
GGTGGTTGGGCAAGCATGGTTAGTGGCTGTCGATGAAGGC	2	0	0	24	1	0
AGTTTGTTTTTGATAATTTTTTTTTAATTTTTTTTTCAAG	2	0	0	3	1	0
CAAGTCCACCACCGCGTAGTAGAAACCAGGCAGGAGAGCC	2	0	0	36	1	0
TTTCCCTGTTCTATTCAACTCTTATCCTCCACATTTCTTA	2	0	0	32	1	0
CTTAAGGCTTTAGACGGGACATGATTCATAAACAAGTCAG	2	0	0	17	2	0
TGTACAATCACCAAACCTAAAGATAACGCGCATGGGAACT	2	0	0	54	2	0
GGGGTTCGCGAATGGCACGGGCGGAGCGGGTCTGGTCGAG	2	0	0	33	1	0
GTGGTCTTCGTCTTTCGGTTGCGCATACAAAAAGAGCTAT	2	0	0	14	2	0
TTTATTTTTTTTTTTTTTTTTTTTTTTTTTTATTTTTTT	2	0	0	3	3	0
GGAGGCGGGGGGTTCAACGAGTGAGTCGCTGAGAGTAGTC	2	0	0	17	1	0
GAAATCATTCTTTCGATGCCTTTACTATATATATCTGCCC	2	0	0	26	1	0
GATATGGTACATGCTCTAAAGAACTGTGGCTTCTAAGACG	2	0	0	2	1	0
AACAGGTATTACTACTACTCCAGATCTGGATTGGGGCAAG	2	0	0	8	2	0
TGGTAAGTGAGGGGGCCTGCACGTTACCGTTGGGTTATGA	2	0	0	34	1	0
CCTCACGGGAACCGCCAACATCGTTTATTCACTGGCTCTT	2	0	0	21	1	0
CAAGTGAGAAGTGGTACAGCGTCGGGTGGTTTATGTGTG	2	0	0	9	1	0
TGGCGGACACCGGGGCGAGGGACGGAGTCTTTGGCTACGG	2	0	0	6	1	0
TGGCGTGGTTGGCCCAATAGTTGGTGTCCTGAGTGTGGCG	2	0	0	18	2	0
CAAATCTGCAATAACCTTTTCGGCTGTATACAAAATTTTT	2	0	0	60	3	0
AAGCGGCGTTTGATGCTCTGTGGGACACTATCTGGACCC	2	0	0	1	1	0
TAGCCTGCGGTCGGGTTTTTGTTCGAACCCTGAGCCGCAA	2	0	0	29	1	0
GAGCCGGTTGCTTTGGCTTCGAGGATACCCGTCAGGCAT	2	0	0	9	3	0
TATTAGATCTTCTCTTTCTGAATTTCCATATTTTTTTAT	2	0	0	3	1	0
CCTGTAATATGTCCATACCCCTTCCTTCTCTATTACATAT	2	0	0	5	1	0
GGTCGTTGTGCGGATCGGGGTAATTTGAGGGTATTAGTCG	2	0	0	6	1	0
GACCAACCACCGTTTACATGACATGCGTTACTATATAAT	2	0	0	1	1	0
ATCTCACCCTGTGGGAGTTGCGAACTTTAAGTGGTGCTTG	2	0	0	1	1	0
TTTTTTTTTTTTTTTTTTTTTTTGTTTTTTTTTTTTTTTT	2	1	0	0	9	0
ATAACGGGGTGACCATAGAAATGTTGTTAGCAGGCTACGG	2	0	0	27	4	0
TATTGGCCACACAGCGAACTATAATATTTAAGAATATTCG	2	0	0	5	1	0
CGTACATGCGTAGGTCGCCCAAATGCGTTCGTAAGGTGT	2	0	0	21	1	0
ACACGCCACGTCCGTCAACCCCAGCCGCAATCGATCTCAT	2	0	0	18	1	0
GCGAAGTTTCGTGTTCCAATATAGATTGGTGATATTGTGG	2	0	0	83	1	0
TGGGCTCGTGTGGCTGGGGGGGCGCCCACGTCTTCAGGAC	2	0	0	36	1	0
GATCACGGCAGTTTCCCCAGGTTGATAGCCCAGGGGCATC	2	0	0	6	1	0
CGTGAGCTGGGGACATGAGGCAAACAACGCTTAACTAGGA	2	0	0	36	2	0
GAGCCCGTTAGGGTAGACGGCATAGCGCCTCCTGGCCGAA	2	0	0	31	1	0
GTTGCTCAGATTCCGTCGTAGACGCGGGCCGATCAGAAT	2	0	0	9	1	0
CAATGCACCCTTTAAAAGATTCTATTGAAAAAGTCAATGT	2	0	0	21	1	0
ATAAATTATTCATATTACTTCTTAAATCATTATTACTTTT	2	0	0	28	2	0
TGGGTTATCGTCGGGGAAAGACGCCAGAGTACCTAACCCC	2	0	0	28	1	0
GAGATATCCCGTCAAACCCCGCTGGATATGCAGTTCGCAG	2	0	0	63	1	0
CGCACTTTCTAGTATTATGAGATTCCAGGTCGAGTGTTTT	2	0	0	18	1	0
CATGTAGAGTCCCTTTTCGTTTGACCCCTACTTTCAACCG	2	0	0	10	1	0
TTTTAAGTATTTTATTGTTTTTTTAATATTTTTTTATTTT	2	0	0	10	1	0
TGACGGCCCCACGGTAGCGGGTCTTGCCAGCAAGCCGGCG	2	0	0	36	1	0
ATGCATAAGTGACACAAGAGATCTCCGATCAACGGCTCTA	2	0	0	46	1	0
TCCGGCCGGGGAGGGCAGCAAGGAAGTTGGGAAATGCTCG	2	0	0	40	1	0
TACTACATTATATTGTATTGGCGGTATTAGTGGCTCTGTT	2	0	0	16	1	0
CGAGGGGCAACACGCCATTGCTAAGCTGAAGTTACCCTGT	2	0	0	18	4	0
ACCCTCGATGCCGTGATAACACACGGTACCCAGGACTTGA	2	0	0	24	4	4
CACGACATTGTCACCTGTCAACGCAGCGTTGACAACAGC	2	0	0	5	1	0
GGAATCGTCCGAAACGCCTAAATATACTCTAACGCGCCGT	2	0	0	10	1	0
ATTCATTACCAAAGTCATGACAACTCCCAATTATAGTCTA	2	0	0	25	1	0
GGGGTTCTACCTGGCAGGTGAGGGCGAGTGTCTTGGTGG	2	0	0	1	1	0
CGTGCCGCCCTAAAGTCCACGCAAATCGGCGCCTTGATAG	2	0	0	35	2	0
GGCTGTCGAAGAGAATTAAAATGCTTAAGCATGCCGCATT	2	0	0	3	1	0
CTTCAACAGGACTGTCTCCGGGGAGGCCCTTTTTTTTGGG	2	0	0	18	1	0
TCTAACCTAATTCTCTAAAAATTCTAAATTTTTTTAAAAT	2	0	0	56	1	0
GTATGCAGGACTCTCACCCACTGTTGGAGTGCAACCGCCG	2	0	0	16	1	0
TGGGCCATATCTTGGCAGAGTTCGGACATACCTTACATAA	2	0	0	59	2	0
GGGAACCCTATGGGTTTCGCAGGTGGCTACAGGTTTATCG	2	0	0	5	1	0
ATCTGAGTTTCTAGTTATTTCTCTTTTCTGCTATTTTCCT	2	0	0	14	1	0
CAGACTTAAATTCGGCCTCCATACCTAACACTTATCCCCG	2	0	0	10	1	0
GACCCAATTGGCACACCAATGATGGTTTCACCACCGTCTG	2	0	0	8	1	0
ACCCCCGTGGTCAAGTGAAGATCCTTGCGACTTGCTTGGC	2	0	0	13	2	0
GGCCCTATACATTGCGGTCGTACGGCTTTCACGCAGGCGA	2	0	0	13	4	0
ACTGTCGTAGGTGCTGGATAACGGTGGAACTCTATACAGG	2	0	0	2	2	0
TCAACTGGAATCTACATTTATTTCTGATATAGTTTAGGTT	2	0	0	67	1	0
CACCGAACCCTTTCGTTCCTCCATCCAAAAAAATGTTCAG	2	0	0	9	1	0
CAACACCGTTGGGGACAGTGCGGAGCAGAAGCAGGCGTGC	2	0	0	41	1	0
CCGCAGCCGTTCGTGCTCGGGGGTTAATAACCCGAACGCG	2	0	0	4	2	0
GACTCACAGAAGGCGGACTCTATGCCGGGGTCTGAGCCCT	2	0	0	5	1	0
GTTGTGACTCATCGGATTTGTATATTCCTCTTAATAAACG	2	0	0	53	2	0
AATTTCAAATGTATTCGCTTCGATTCATTTCTTCATGCTC	2	0	0	27	1	0
TAATATGCTGGAATGTCGGTTAGGCGTTAGTATGTGGACG	2	0	0	13	1	0
AGACCCGGGAAATATAGCACACTACATACTTCTCTACGCC	2	0	0	41	1	0
TTTCCACTTTAAAATCCGTCTCTGCTCATCATAAACGGGT	2	0	0	16	1	0
GACCCTTTGTACAAAACCACATTTCGCATACTGGCATTGA	2	0	0	6	1	0
ACACTAAACGGTCAGATAGTATTTTTTCTTTTAACACTAC	2	0	0	67	1	0
GTGATTCAGCGACCGTGTGGTCTTGGGAGGGTTTTGGGGG	2	0	0	69	3	0
GATCCATTAGAGGTTGGGAGATCACGTTCATGACCATTAA	2	0	0	60	1	0
TGCCTAACGCTGGGATACGGATGCGGATACTGAGTCAAGG	2	0	0	66	2	0
CAGTTGGCGTGGGTCTCGTTGGGGATTCCCCCTGGTATGT	2	0	0	35	1	0
ATCGTCGTGGCGGATCATCGGGTGTCCAGGGTTCCCCCAG	2	0	0	10	2	0
TTTCCGGGGGTCTCCCAATGATATGGGCTTGGCGATAAGC	2	0	0	23	1	0
ACCAACAACCTCTCATCCACTTAAAACCTTAACATACCTC	2	0	0	7	6	0
ATACTGGGTCGTACTATGAAATCGAAATTTTTCATCTGAT	2	0	0	22	1	0
GGGACATGGCCCCTCTATGGTTCCCCCGGTGACAGGTTAG	2	0	0	3	1	0
GTGGGAAGGTCCTCGTAAGTCTGGGCTCCCATCGTGGATA	2	0	0	35	1	0
TAGCTCTACGGCAGATCAGTAGAGAGATAAACTTCCAGCC	2	0	0	28	1	0
AATGGTTCAGGCGCGGGGGCGATTATACACATGTTAAGCG	2	0	0	22	2	0
CGGGTATTTTGAATTTGAGAGTAAGTCACACTGCTGTGCC	2	0	0	9	1	0
GGATCAAAAAACTCTTAATACCCCGCTAACACCCCTATTC	2	0	0	14	2	0
GGATGGTCCGGATACGTTAGCCAAAAAAGTTGATAAGTCG	2	0	0	5	1	0
TTATCCTTTGCAACGTCCTGACAGTCCGCCCCGATTACAA	2	0	0	27	1	0
AAGCTCTCTCAGCGTCGCGTACATCAATCGCCTAATAGAG	2	0	0	38	5	0
CTACGCACCGAGTCGAGATCACGTCCAGATGTGGCGATGG	2	0	0	24	2	0
AAGGGGGGCCTAAAGTCCAATGTAACTATGTTACAGTGGG	2	0	0	28	1	0
ATCGGGGGGGTCTGGGCATGGGCCGCGGGCGGGCTGCGCG	2	0	0	6	1	0
TTGGTGTTAAGTTTTGGCGATAATGGGGGATAGACCTGGG	2	0	0	46	2	0
AAATTTATGAATTTAATTTAGTTCTTGTTCATTTTGTATT	2	0	0	56	1	0
ATGAATCCGTCCAAGTAAAACAGTCGATGAAATCTTTTGG	2	0	0	81	1	0
CAAAGCTACCCATCCAAATTATTCCTGCGTTCTAAGTTCT	2	0	0	37	1	0
GTAGGTTAGGCCATTGCCATCCCCAGAGAGCGGGATAGCT	2	0	0	38	5	0
TGAATGGAGACCTTTCATGAGGGTTATCTGTGGTCCGGCA	2	0	0	1	1	0
ACTGATGTATGCTTTTTCGAGTGTGTTTTAGATTCGTAGT	2	0	0	7	4	0
TATGTTATACATAGAGAGGAAATTTGTTTTTTATTTAGAG	2	0	0	4	1	0
GCGGCGGGGATCCGACCTCGTACAGCGAAATCCTAGACGG	2	0	0	31	1	0
AGTGAGCGGGGTGGTAAGCGACTTATGCAGGGCCTCCAGA	2	0	0	9	2	0
GCCTTGAACGCTACCTCAACTACTTTATGCACTCGATATT	2	0	0	36	1	0
GAGACACCGGGGTCTGTCGCTACTAGCCTATATCGGTTGC	2	0	0	4	2	0
CCAAACGTGGCACCTAAGTTGTCGTCGACGTAAGGGAACG	2	0	0	5	1	0
CTTTGTACCTCGCACCCAGTGCGAACCGTACACTTCAAGA	2	0	0	22	2	0
GCTGGCTGACAAGGTGACCGGCGGTTGTCCAGAACCGGTG	2	0	0	11	1	0
TCATCATATACGGATCATTCCCAATACTTATAACTTATGT	2	0	0	30	2	0
CTGCCTGGCAGCAGACCATAGCTGTCGCGTTAACGGTTGG	2	0	0	7	2	0
TTTTTATTTTTTTTTTTTTTTTTTTTTTTATTTTTTTTT	2	0	0	2	1	0
AACTTCGAAGGGGTGAGCTGATTTAGTGCATAGTGCTGGT	2	0	0	49	1	8
TTTAACAGGTAAACTTAGGATTCGAGCTCCCCAATCCAGA	2	0	0	23	1	0
GCACTGTGCTTCAATTTAAATTTATACATACACCTTTTTT	2	0	0	8	1	0
TCTCCCACATTGGTAACTTGGTAGGGGACCGGATTGAAGC	2	0	0	52	1	0
TGGGTCTGATCGGGTTAGGGCGCTAAAATCTTTAAGTTG	2	0	0	17	1	0
ACCTGTCCCGACATTTACTTAGATTCCACGTTGTTCCTAC	2	0	0	4	1	0
TTGTGTGAAAACGGGTTTCGAAGAATCATGGACGGTTTGG	2	0	0	3	1	0
ACGGCCTCGGCAATTATTCAAGATAGAGGAGGTGTGCATG	2	0	0	32	3	0
GCGCTCCGTAGGTGGCCATGACCTGGAACATGGAATGGAA	2	0	0	22	2	0
CCGGCCCTACAGCTCAGGATGGACGTCCGCAGCCCGGATT	2	0	0	18	1	0
CAGTGCGCCACACTCTGATTCCGGGGAGCTTGGGAAAACT	2	0	0	18	1	0
TACGCGGATCATCGCAAGCCTATTCTCAAATCTCTACATT	2	0	0	22	1	0
TTCCAAGGATGATACTCGGAGAACCTCCATATTAGGGTAA	2	0	0	82	1	0
TAACAACTAAGGGAACAGAAGACTGTAGCGTGGTGGGGGC	2	0	0	24	1	0
TGCTGAGGGAAGGCTAGACCACGGCAAAACAGGCATCTTT	2	0	0	23	1	0
TACAAGGGGGTCGGAGACAGTCACCAGACTGACGCGGGCG	2	0	0	3	1	0
GCAGCCACGGCCTCGCATGCGGGGGGTCGGGGAGGTCAAG	2	0	0	6	1	0
GGGTTTCCTCCGTTTATTCGCGTCGGACGGGTGGAGGTT	2	0	0	6	1	0
ATGCGGGGTCGTCGAAGATCAAGGACCTTGCCTTGGTAAC	2	0	0	44	1	0
AGTTTTACGTTCTTTTTCGGTGTTTATTCGGTACTTATTA	2	0	0	3	1	0
ATGGGAACAGGTTGATTTGGACCCATACAATTATTAGCCA	2	0	0	25	1	0
GAGAACGAGAATGACTATGCGCCTAATTGTAAGTAAAAGT	2	0	0	3	2	0
CCCTGATGGATGGCATTGAAGTGGGTAGTTTCGAGCACAG	2	0	0	20	2	0
CAGACAGGGAGCTATTGTACCTTCGCGACCGAGGCTCGAG	2	0	0	32	1	0
TACTCCCCTTAGCCATTCAGGTTTCCAACCAACCGGCCCC	2	0	0	28	1	0
GAGATTGGCCCCGTGTGACGTTCGTCGTGCAGGCCGGTCG	2	0	0	7	1	0
AAGGGACGGTTGCTTCATTATAGATGAATGGGCTACAAAG	2	0	0	46	8	0
AACTTGAAACATCCCTCCCGTGTGGTGGTATGGTTATGCT	2	0	0	20	1	0
AATTTCTTATATCCAATTACAATTTTTTTTCAATTTCTTT	2	0	0	23	1	0
CTCCCGGTTATCAGCTGGTTCTCGGCCGAAATTTACATAG	2	0	0	13	1	0
AATCGCTTTTCAAGTGACCTTCGCGACGTGACGACCTAGG	2	0	0	46	5	0
AATTCATGGCGCTCATGTGAAGTTCAGGAGCCGTGAGCTT	2	0	0	31	3	0
TATGCTCATTGCATTATTTTCGCGCAGGCTGTGCTGGTCT	2	0	0	28	1	0
CTATCGCACTCTACTGTTGATTGGGCTTACACTTCAGGCG	2	0	0	17	1	0
AATCGGTATGTATCATTGATAAGGAAAAATCGAATGTGTC	2	0	0	1	1	0
GAGGTTTCATAGTATAGAAACGTGAAAGCTGCGTACTAAG	2	0	0	1	2	0
ATTTTAACACAGCCATAGGGAGTGTAGTATATTAAGCAGG	2	0	0	34	1	0
TGACCTGTCAGCCGAAGGTCCTTGGAACAGGCATAGTTCC	2	0	0	35	1	0
AACCTGAAACATACACTTTTTTAGGACTTAATTACCAAAC	2	0	0	37	1	0
GTACACTAAGGCTATTTCCCATCCCGGCCAGTGAGTTCGC	2	0	0	29	4	0
GTAGTGCACGGTGTGAACGCGCACTTTGGGCAAGACTCGG	2	0	0	2	1	0
TATTCTTATATTCGTTGTTTGACAATTTTTTTCTTTCTCG	2	0	0	6	1	0
TTAGCGGGTTACCCAGGTGCCGGTCTTGTATTATGGGAGC	2	0	0	1	3	0
GAGATGAGGTCGAACCTTGTGTTCAATCCATCCTGAGATA	2	0	0	36	4	0
CAAAAGTCGGCAATATCTGGGGACGTAGCCTTGGATTTTC	2	0	0	1	2	0
TTTACAATTTGACAGAGGAGGGTCTCTTCACCCTTGGGCG	2	0	0	1	1	0
CTCTATCTACCATATCTAACGCATACATCACATAACGAAT	2	0	0	54	1	0
GAGAGGTTTGGACCCAGCGTACGGAGGGGTCGATTCGAA	2	0	0	3	1	0
TACATACAGTCAGGCGCGGCGGGGGCACCCTGCCTGAAAC	2	0	0	41	1	0
GCGTTTTGTACGGGGGGATTGGGTGTTTGGATCAAGATCG	2	0	0	63	1	0
TTTCATTGATTGTAACAGGTTCATAATGGGTCGTCTGAGT	2	0	0	14	1	0
CCTGCGATAGTAGGAAACTATCGGAGTTACCTGAGACTTG	2	0	0	11	1	0
CACAATGTTTCAAATCCGGGGATCCGCTGGAAGGGTGGCA	2	0	0	32	3	0
GGTTTCAGTTTGGATCTCATTTCCTGATAATTTTTTTTGT	2	0	0	38	3	0
CGCTCCCACGCGCATAAACCACACAGGGACGCGGGTGAGT	2	0	0	30	1	0
TCTGAAAGTTCTAGCATTCTATAACATTTCACTATTCACC	2	0	0	57	2	0
TGGAGTCTGCTGGTTGATGTCCGTCATTGACTTGGAAGTT	2	0	0	14	2	4
TAGCCTCACGCGATATGCACTATCTTGCTGCACCTCCGGG	2	0	0	17	1	0
CGGTTAACACATGATCCAAATCCTACCGACAGCTAGTAG	2	0	0	8	1	0
CCCTAAATGCAACCGTCGATTCCCAAGACATAATCAATGG	2	0	0	4	1	0
GGGGCAAGTCCTGCGCTGGCTACGTCAAAAAGGAGTGGCC	2	0	0	24	2	0
GATCAAGGCGGGGCAGAGTTGTCGTGGTCAGTGTGGTCTG	2	0	0	13	1	0
AGTGAGAGGTATGCGAGTCCAAAGCCCTCCGCAGTCTAGA	2	0	0	24	1	0
TCCTCGATTATACAGGATCGCACTTCATGACTCCCGTTTA	2	0	0	51	1	0
TTATTTTTTTTTTTTTTTTTTTTTTATTTTTTTTTTTTT	2	0	0	1	3	0
ATTCCCTGGTGGTAGTTTAAGAGTTTTTCACGGGAATGCG	2	0	0	15	1	0
CCTGATAAAGCACAGACCAGAACAGGTCCTAGTGGATGG	2	0	0	39	1	0
GCCCGGTGCTTGTTCAGAGTGTAGCCCATTCGTGAGAACG	2	0	0	41	1	0
CGTATTTCCCCTGCGGGCCAGGGTTCCTCCCCTCACGAGG	2	0	0	16	1	0
GTTTGCATCGGGAGCTATCATAGGAGCTTAAGAGGGTTCC	2	0	0	36	2	0
CCCCGATCAGAAAGGCAATGTACACTGGCTGCGGTGGTTC	2	0	0	37	1	0
TTTTTTTTTTTTTCTTTTTTTTTTTTTTTTTTTTTTTTTT	2	0	0	2	7	0
GCAGTAGTGCGCGTCGTATAGTGATCGAAAATTTAATTGG	2	0	0	5	1	0
TAAAAACCTCCCACTATTCTCTACCCAATATTTATTAATT	2	0	0	51	2	0
ATGTCGGAGAGAATACAGGCCCTGAGAGCAATGTCCCGCG	2	0	0	19	2	0
TGACAGAGGACCACCGCACTGACGTTTTAACCAGACCCTC	2	0	0	34	1	0
CCTGTCTTCGGGAGCAAGCAGTGTTCTATCTCAATAAGAT	2	0	0	4	1	0
CGGAGTCTTTCCTGATCACGGGATAGTGACTCATAGTAGG	2	0	0	7	2	0
GCGTCTCTCCACGGTAAGTTAAGAGCGGTTTCGGGTTTAG	2	0	0	3	1	0
GTCCGGGCTCGCGGGCCCAAGTGTCGGGTCTGACGGGCGG	2	0	0	17	1	0
AGTATACACTTATAGCTAATTGCGATTATATCCCCAATCG	2	0	0	16	1	0
TGAGAGCCACATCGGCTTACTGATCTCGGGGCGGCGGCGG	2	0	0	25	1	0
TGAATGGGGGGATGGTTGACATGGTGCTTATTCAGTGGAG	2	0	0	36	1	0
AATACAAGTTTACATTCGTGATATTTCCACTCCATCATGT	2	0	0	33	3	0
TAGGCCTGTTTCTAACCGGGACGGTGAGTAGATGGTCCGA	2	0	0	25	1	0
CGGGAGAGTGTGCGGTGGACGCACTGCATGAAAGTGAAAA	2	0	0	20	1	0
AGCGCGAAGAGGAGACGGACTCTGGAAGGTGGGTGGGCGC	2	0	0	28	1	0
CTGATGGTAGTAGTCGGGGGTTGGATTTTTGACGAGTGGA	2	0	0	38	1	0
AAGTATCTTTGACAGTAAAGGAATCTTTAGCACAAAGGTT	2	0	0	28	2	0
CTGCTGGGGCCGTCGCGAAGAGGGAGGGATGGTGGGAGCG	2	0	0	4	1	0
ATGGTAGTAGTGCAGTCGAAGGGATAGCGTTTAAAGTTGG	2	0	0	32	4	0
ATACGAGTATGGCCTGAGATTCCTATCTTCCTTCGGTAGT	2	0	0	25	1	0
TCGGATGGCCGGCTTCTGATACCAACGCAGTTTATCACGG	2	0	0	75	5	0
TGAAGTCGAAGGTTTAAGAACTTTATAGTGTATCGTCCCG	2	0	0	35	2	0
GACCCAAGGTCGTCAGATCGAACCGGGTTAAAAGCCGTCG	2	0	0	5	1	0
CTCTCCACCTCAGGGTACGCCCCAAAGTGTGGCTTCGGG	2	0	0	3	3	0
TGCATATTTGAGACGCTTCAGTCGTTAGGGGACTCATAAC	2	0	0	54	1	0
CCCACTTGGTCCCCTCACGGACGAAGCAGCACATCGCAC	2	0	0	3	1	0
TAACAGCGGAGAGAGCCGGTGACGGCTGGTCCTCGTGGAG	2	0	0	52	2	0
GCATATCAATCCGTTGGGAACCCGTGCGCCTCAGCTAGGC	2	0	0	16	2	0
AGCAATCCGTTATAGGGAGGGATTGGTAGTTTTGACGGTT	2	0	0	59	1	0
CCCAATGACAATTGAAGACTCCGCGCCAGCCGCTAATTCG	2	0	0	9	7	0
TGTAGCAACGCCTGGTCGTATCGGTGAAGGTTTACTCTCG	2	0	0	2	3	0
CACCCCATCTCCCCCATTCAGTGAGATCATGATTCAAACG	2	0	0	4	2	0
CGTACAATTACGAACCGTGGGAGACCGTTGTGAGGACCTC	2	0	0	59	2	0
CCTCGCTTTGGTACTCACTCTACTAATCTTTTAAAAACCG	2	0	0	36	1	0
GAACCAGGCGGAAAATAACTAAATCCCTAAATAGCTTTCT	2	0	0	20	1	0
GCTGGGCCCCGCTGCAATCCTAGAAAGTGCTTCAATCGTT	2	0	0	26	1	0
TTTTTTTTTTTTTTTTTTGTTTTTTTTTTTTTTTTTTT	2	0	0	1	9	0
GATGCCATAGGGGACGGTTGTCGCAGTACGGAGGCCCGGA	2	0	0	16	1	0
TCAACTTATCATTCTGCTCTTAATTTTCTTCTTTGCGAAT	2	0	0	40	1	0
CTACGTTCCACTATTAACGTTCGTTAAAAAAGGTCATCGA	2	0	0	1	1	0
ATCGCGGCGGGGGCGCATCTAGTCCTGGAATACAAGCTGG	2	0	0	36	2	0
CTGCCGGGCAGCAGACTGGTAAGGACCGGCGAAATATGAG	2	0	0	85	3	0
TTCAGTCACCGGGATGACCGGGGAGAATGATGGAATGATC	2	0	0	62	5	0
GAATCCCAATGCGCGAAAGCTATTTCTGGCGAAAATGGGG	2	0	0	39	1	0
CGGCGTTGCGTTACTACGACGGTTTTTATATTTGGGCGG	2	0	0	1	2	0
CCCCACGCGATGTCCCCGACCGGACTGCTCGTGGGGGATC	2	0	0	28	2	0
CCAATTAATCTTGGCCTCCAAACTGTCAGGATCGCAAAG	2	0	0	2	1	0
TTTCTAAAAGCGGATGCTTTAATTTGATTACATTCATGTG	2	0	0	16	2	0
GCACTCCTCTCTTTTCAAATTTTATTTCCTATCGACTTCC	2	0	0	13	2	0
GCACCGCTGTCTCCTAGGGGATTTGGCAAGGTTATACGAA	2	0	0	34	2	0
CAGAAGGTCTTACGTGATTCCTCTTCCACTAAGGGTTTGG	2	0	0	51	1	0
CCGCAGCAGATGCCAGTGCACTAAGCGGCGCTGGTTTGCG	2	0	0	26	1	0
GGTCAGATCGGATCGACCAGGTCCTCTTATAGGCAGGCCG	2	0	0	3	1	0
GCTCGGGGATGTGGGCAAAACTAAATTAATGACGCAGTGC	2	0	0	9	2	0
GACTGAATTGATTGTTGCTTATGTATTTGATTGTTCATTT	2	0	0	2	1	0
AAACTTGTCCGGCAAGTTCGAAGCATTGGCGTCGATTACG	2	0	0	49	1	0
CAGTTGAACTAGATGCTTTTTATCGAAGACACCATCTATC	2	0	0	62	4	0
ATCGCTACGAGACCATGTCCTATCCTGTCAGTGGTGCGTT	2	0	0	42	1	0
AAGCAACATAACAACCATTATCCTGTCTACTAATCTCTGG	2	0	0	8	1	0
CTCCCACACAATGCAGTTACCCAGTACAACAGCACCCTCA	2	0	0	11	2	0
CCCCCGCCAGCCACCACACGGCCTCTACACACTCTTTTCC	2	0	0	33	1	0
TTAGGCGTGGGAGGAGATAACCGGCGATTTCTTACTCTAG	2	0	0	29	4	0
CAGATAAACTGGTCCCTAGCGACTTGCTAACTAGGTGCAG	2	0	0	15	2	0
GGCTGATGGCCTACCATATGATCATTTATCTTTACAACCT	2	0	0	6	1	0
GAGTATTCGACCAAGGTACTCACCTTAGACCGACACGGCG	2	0	0	19	2	0
GCCATGTAAGCGCCCCAATTTTCTCAACCCACCAAGTCGC	2	0	0	1	1	0
CCTTGAGCAGATATGCTAGTAACTCTTCCCGTAGTGGAAT	2	0	0	31	4	0
TGTAGTGGTTTATCAACGGGGACATTTTTTATTCCGGTAT	2	0	0	41	1	0
GTTCCCACCCCGGCGCGCGCAGTGCCCCTGGAAACTTCCT	2	0	0	2	1	0
TCCCTGGGGTTGGTTCCGGGGAAACCGAATCTAACGATCC	2	0	0	6	3	0
ACAAACGCTATCTTCACCTCAATGACTCCAAGGAACCACC	2	0	0	25	1	0
CGATTGAGGAATGAAGGATCATGCTCTGAAGCAGATAGAG	2	0	0	42	1	0
ATAGGAGCGTTTTTTTTCTTATTCAACTTATAAACCCCC	2	0	0	2	1	0
ACCGCCAGATCATTCGAAGATAAGAAATTACTCCATTATT	2	0	0	36	6	0
GAAAGTCAATAAAACGATTTGATTGTATTTAGATATTC	2	0	0	43	1	0
TTTTGTACCTGGACTGCCTTCCCTCGACCCACAAGGTTGC	2	0	0	19	1	0
GGGGCTCTACATATAATGTGTAAAGGGCCGGCGGTGGTCG	2	0	0	10	1	0
CCTTCAGGTAGCACTCGGCGTGACTCACCGCTGGTAAAG	2	0	0	5	3	0
TCCTCGATCAAGCTTTCAATACAGTAGGTCCAACTTTCGT	2	0	0	10	1	0
ACATTTTTCAAATTTTATAATAATGTCAATTTATCTCTCA	2	0	0	11	1	0
GACCAACATTAATTAACTCAATCCCGCCACAACTCTACTG	2	0	0	1	1	0
GCGTGGTTGAGTCATTTCAGCCAAAAGTAATTTAAAGCAG	2	0	0	14	1	0
TGTCACCTTTTCATGATTGATTTGGCGTTCTCTCTCACTG	2	0	0	6	1	0
GCCTAGGTGATAAGAGAATGGGTCGCGTAATGTGGATAAG	2	0	0	47	1	0
AGGTTGTCACTGCAACATGTGGCCCTGCAGGGACACATTA	2	0	0	31	1	0
TGGTAGGATTTGGTAGGCAGAAAATTGTGGTTGCCTGGGA	2	0	0	65	1	0
TCGGACTTGAGTATTGTCATGGATGGGCTGAGTTTGGCTA	2	0	0	37	1	0
TTTCTAACTCGCTGGTCGAAAACTGCTCTTTCCTACTAAT	2	0	0	14	2	0
GGAGGCTTTAAAAAAACGGTAAAGCTAACTTCCCTAGGTC	2	0	0	37	1	0
GGTCAACGGCAGAATCCTTACGGTATTTTCTACGCGAACG	2	0	0	7	2	0
GACGGTGGGAAGGGGGTGAGTCAGGTATGCGAACTCGAGA	2	0	0	1	1	0
GAGTAGGTTACGTGTGTCTACGCGTATGGAGCTATATCAT	2	0	0	19	1	0
CCTTCCGTTCCTTTTTCGAATCCTGGTTGGATGCACTGGC	2	0	0	33	1	0
GCGTTCGAACCGTCCTCGTGATCGGTGGAGCAACTGGCTA	2	0	0	13	1	0
CTTTGGTGTTCTCCATATTTCGTCTACGTTCGAGACGGTA	2	0	0	17	1	0
TCTCGGGCCTCCTTAATGCGACCGCTCTGTCCCTAGCATC	2	0	0	50	1	0
GCAAGGGAAGGGTATGATGAAGGGGCAGGCGAAGCGATA	2	0	0	2	1	0
GAATTGAACGCAGGACTGCGGTGGCAGAGCTGGAGGAAGC	2	0	0	28	2	0
AAGTAGCGTGCGGACACGCAGGAATGAAGAAATTACATAG	2	0	0	1	1	0
TCTAAGTGAGTCTAGGTCGACGTCTATAAATAGACGGACG	2	0	0	40	1	0
GGGTTCTGTGGATAAGGACTCTAATCCCTTGAGTCTGCTT	2	0	0	28	1	0
CTGGGGGGGTTGGATGAGGCGGCAGTCTAGCGCCCGTGGG	2	0	0	26	2	0
GTGCATGAGTGGCGGCATACCCGCGGGCTCGATACGTCT	2	0	0	2	1	0
ATAACAGGGGGGTTCAGGAGGTAGGACTCCCTTCCCCGCT	2	0	0	38	1	0
ATGCTCTTCCACAAAAGACCAGCACTAACTCCCAGACACC	2	0	0	21	1	0
TCGGACTCAGTTCGGCCGAAAGGCACACTAGCGCCCATCG	2	0	0	22	2	0
CAGCGGTACTATGTGATTATTTTTCCATAAGCTGTACCTC	2	0	0	18	2	0
GGCCTGGCCACACGGTTTAAACCTGCAGCAACTGGGCTTA	2	0	0	12	3	0
TCTATGTAACAAGGCGACAAACCTAAACACATATCATCTA	2	0	0	33	1	1
AGCCCGGTGGTATCATTTTCTTGACTATTTATCCCAGGCC	2	0	0	34	1	0
TGGCCCGCGAGGAAGGGCCGATAGGAAGATGTCCAGGTAG	2	0	0	44	1	0
CAGGCCACGCTATGACTCGTAAGACGCGTAGCGCCGTCGG	2	0	0	20	1	0
TAGACCAGCGGGGAAGTCTAAAAACGTCAGTACTGCGGCG	2	0	0	9	1	0
TAAGGTGGGTGGTTACGGTGCCGTATGAGAGGTGCAGCCC	2	0	0	22	1	0
GCTAGCCCGGGACGCGCTGTGGAGTTCAAAGTCAACTGGG	2	0	0	31	1	0
GTGGACCGAACTCGTTACGGCGACTCGACGGATAGTCTAG	2	0	0	1	1	0
ATATCTGGGGGGCAGCAACATCCGATGAGCCTGTTTTGCG	2	0	0	7	3	0
AAACATGATCAGCAATGTGCAAGACCGGCTTGTAAACCAA	2	0	0	18	4	0
TTCATATCAAATCCCCCCCACTTATTTTTCTACTCAACAG	2	0	0	11	1	0
CATAGCAACATAGCGAGTGAATCCAATACGTTCAGGCCAG	2	0	0	9	2	0
AATCGGGAGATGCGACATTAGACCGCCGGCCAATAAATAC	2	0	0	50	2	0
GACTAGCATAGGAGAAATGGTTGAGTCTGCGACGTACCGG	2	0	0	6	1	0
ATCCGGGACTTGACGCTAACTGGTAATGTCGGTACCTTTT	2	0	0	47	4	0
TATTTTATTTTTTTTTTTTTTTTTTTTTTTTTTTTTTT	2	0	0	1	4	0
CCCCCTGGGCCCTTGTAAATTATGACAGGGATTCTACTGG	2	0	0	27	1	0
TTGTAGTTCTATCGTTTTTATACTTAGATGATCTCAATCT	2	0	0	22	1	0
TTTTTTTTTTTTCTTTTTTTTTTTTTTTTTTTTTTTTTTTT	2	0	0	1	6	0
TAACGTTCATCTTTCATGCCGCGTTGGATCTGTGTATGAG	2	0	0	27	1	0
CTGGCACCCCACTTAGGGTTCGGACTACTCTGTAACCTGC	2	0	0	4	1	0
GCGAATTAATACCTCACATCATTTCATATGTCCTTCCAAA	2	0	0	38	1	0
TGCCGGCAATGTGCATCCCCGTCCTACAGATGATCCTGTC	2	0	0	29	1	0
TTCCAGGCGGACGCCAGGCGGTCATGTGGGGAAACGCGCG	2	0	0	11	1	0
GCTCTGAACTCGCCGGTGGTTAAAATGGGCCAGGATAGAG	2	0	0	50	1	0
GCCGAAACGGTCTGGTGCCGGGCGAGACTTTCTCGGCAGA	2	0	0	23	1	0
CTCCTTGTGGCCTGCGGTATAGGCAGACTTAAAATCCGTC	2	0	0	1	1	0
TTCGTATGTGTAACGGCCACAACCACGTACGATCTGTACT	2	0	0	64	1	0
TGGCGAGTGGTCCGGTACATCGGATTAAGAACAGTGTCGC	2	0	0	61	3	4
ATGGCGACGGGCCATATTGAAAAGATCCCGCTGGGGTGCG	2	0	0	16	1	0
ATGGCCTTACGTCTCATATCTTTTCAAATTTTTATAACTT	2	0	0	20	2	0
CTTTGTAGTCTGATATTCATATATTCTTCACGCTCTCGAG	2	0	0	42	1	0
AACCTGATGCGCATGACTGACATTGCAGATGTAGAAGGCC	2	0	0	14	1	0
CTCCCATGGACTTGTTTCATAAGGCTGTAAAAAATTTAAC	2	0	0	31	1	0
GCTGCTAACTCGGGCGGATTGTACAGGGGATTACGGGCCG	2	0	0	7	4	0
TAGTTACGATAATCAGGGGGAAACAGGAGCGATGTTGGTG	2	0	0	3	2	0
GACACTTTAGACTGAATAGTGCGTGGATGGGACTTCGTAG	2	0	0	34	2	0
GTAGACACTGCGGCCACTGATTGTTTGCCTAATATTTTA	2	0	0	1	1	0
GCGTTGATATACCTGTTCAGCCCACCAGTGCTAGTATGTT	2	0	0	9	1	0
GAGACCTGAGATTTTGATCGCGTAGGAGACCGTAATCGAC	2	0	0	4	1	0
TTTTTTTTTTTTTTTTTTTTTTTTTTTTTTATTTTTTTTTT	2	0	0	4	14	0
ATTCTTTAGCAAATAAATCTGGCCTTTATTTTCTACTATA	2	0	0	4	1	0
GAGGTACTTTCTCGGACATGGGATGAAGCATCAGTTACGG	2	0	0	2	1	0
TCAGTGAACAAACCCACTACCACCCCAAGCTTACTTCTCG	2	0	0	13	2	0
GGTGGCTTGCCATATACACACCAACGGCAAGGGTGGCCCA	2	0	0	28	1	0
GGGTGGGCCGTATGTTTAACCAAGAACTCCCCACCACGAT	2	0	0	38	3	7
CAGTGCTGAGACAGTCCACGGTCCCCCAGCTGGGCCTACA	2	0	0	4	1	0
CAGTCACAAGGCGTTGCCTGCAAGGCAAAGAAACTCCCGT	2	0	0	12	2	0
TTATTTTTTTTTTTAATTTTTTTTTTTTTTTTTTTTTTTT	2	1	0	0	2	0
AATATTTATCTTTCTCTCTTCTTTTTGTAGTTCCATAATC	2	0	0	8	1	0
CCAACGAACGGGGGTGGAAGCACTAGATGCAGGGTTCACG	2	0	0	8	6	0
AAAAAACTACAAAATTGATTCAATCACTACACAACGAAAC	2	0	0	37	1	0
CGGAACTTTCCCCCAGGAATACCATCGTGTGTTTTGTGGC	2	0	0	14	1	0
AGCTTAGGTGCCGCAGCAACCCATGCAAACCGCTCTTAGG	2	0	0	33	2	0
GCTATAACCCCAGCCCCGCACAGCAATCGGACGTATCACT	2	0	0	19	1	0
ATCCCGTCAATAAAATAATTACACTCGCACTTTCTTGAT	2	0	0	13	1	0
GCGGCAGGAACTCTCATCTTGAGCGATCGGAGTTAGCATG	2	0	0	3	1	0
AACAATTATTAAATAATAGAGTATAAACCGTCAGCCTAGC	2	0	0	24	1	0
TCTCCAGTAAATTTTCATCGACCATCTTAACTATTACTTT	2	0	0	18	1	0
AATCGTATTGGTATAACATGTCATTGTTGTCATTGTTAAG	2	0	0	5	1	0
AACGGGATGTCTTTATAGCTTCTTCTCGCCAGGCTGAGCG	2	0	0	1	1	0
TTGTGTGATGGAAGGCAGTTTCAAAAGATAAAGCATATGA	2	0	0	35	1	0
CATACAGTATGTCCCCAGGGTGCAAATCCAGGTGGCCCG	2	0	0	1	1	0
TCGGGAACATGACGGGCCGTGGTGCTACCACCGCGCCATG	2	0	0	6	1	0
GGTGTAGTAGGCATGTACTTTCTATAGTCGACTTATGCTC	2	0	0	3	1	0
TTGTGCAACGTCGGACAAACTCGGTTTGTGGGTTTAATTG	2	0	0	1	1	0
CTCACCAAAACTCTCTATCACTCCCCACTACACACTACAA	2	0	0	24	1	0
GCTCAGAGGAAACTTCGACCCATATTTTATTGCTGCCAAC	2	0	0	2	1	0
CGGAGCGGAACTACTTTGCTTGGGGAGGTTAGATGATCAC	2	0	0	44	4	0
TCATTTTTCTCGTATAAGGGGCGCGTTACTTGTGGGGCTT	2	0	0	29	1	0
CGTTTGTATTCCGACGGGATTCTTCTGCGCCTTCGTTGGG	2	0	0	8	1	0
CATTGCCTGAAACGGAAATTATTAACTGAGCCATTCTTGG	2	0	0	5	1	0
CAACTCAATACGGAAAAGAGGTCGCTCCCTCGGAGGTGGT	2	0	0	27	1	0
GAGGGCATTTATGGATAGGTTAAAAATCAGCTAAGGTTTT	2	0	0	46	3	0
GGTAGGTGGAACGAGGTTCTTTCTGATCCGTCATTAGTTG	2	0	0	35	1	0
GAGGTCCTTATCGCAACTTAAGTCCCGATTGTCGCGCACC	2	0	0	58	1	0
CAGCCTAGCCACTCCTCCAAGACTTTGGTCTCCTCCTTCG	2	0	0	10	1	0
ACATGTTGAGTGCGTTTCTGTCATAGGTAGTGCTTTGGTT	2	0	0	28	1	0
AGCGGACACTTGTGACTTATTCGACGTCCGTAAGCCTATA	2	0	0	23	1	0
TACGAAGGGTTAAGTCCCGACCTAGGTTACTACTTCTGTC	2	0	0	26	1	0
GTAGTTTGCGTCGAGAGTGCAGGGGTAAGTTGGAGGTGAG	2	0	0	8	1	0
GGGGGCTAGGTCCCACGGCAAGATAGTCATGATCAGCGGG	2	0	0	3	1	0
CCCCTGAACCCGTTTTGCTACGGGCATTGTGTTTAGCTCA	2	0	0	47	1	0
GCAAGCGAGCTCTAGGAGTCGGCCGGCTCCTTGAGCGCAC	2	0	0	15	2	0
TCGAGCCCTTCAGACACTAGAGAGCAGCTAGAGAGTTCCT	2	0	0	33	1	0
TAGTCCCAAACCACCTTAGGGTGAAAGTTGAGAGCCTTCT	2	0	0	16	2	0
TCCAGTATTTACATATTTACTATTGTATAATAATTATTTA	2	0	0	5	1	0
TATCTGTCGTCCGGCGATCTAGCCTAATTGGGCGGCGGCA	2	0	0	43	1	0
GGGCCCAGGATGAGACCCGGGTTGGAATATAGTTACCTCG	2	0	0	15	2	0
CAATTTAACTAAACGTCCTTAGTAGTACTCTGATTACCG	2	0	0	4	1	0
GTTGCAGTTCGGCATGGTTGAATGAGAATCAAACATATAG	2	0	0	60	3	0
GTCTCGCTCATTTGACCGGTTGGTCGACTATTTCTAACTG	2	0	0	8	1	0
TTCTGCGGCATGAATATCGGGAGAATTTGGTTATGTTAAG	2	0	0	6	2	0
CTGCAGCCCCACTTCTCGCGGGACTCCCTTCGCAGACTAC	2	0	0	26	1	0
CGCAATGGGTTCCAGCAGGCCGGGGAGAACGCTGGGGCG	2	0	0	6	1	0
GGGCGGTAGTACCGATAGGGTAAACCGTCAATGCGCGAGG	2	0	0	14	2	0
TATCTGCAAGAAGAGTCAGGCACGCGAAGCTGTGGATCCT	2	0	0	35	1	0
AGCAATGCAGTGTACTTTGCTTTTCGGAGCCCCCCTCAAC	2	0	0	39	1	0
TTGGGGCAGATGGCCACACGTTCCCACTATTTACGAGAGA	2	0	0	4	1	0
TTGTCAAAAGTCCATGTTTGCATTTACGGTTTCATGTAGA	2	0	0	46	1	0
TTAAGGATATTTTATGACCTTTTCTCAAGTTATGCTTTCT	2	0	0	25	2	0
CTTTGCGGTGCTTAGTATGGCTCGAGATCTCCCGGGATGC	2	0	0	37	2	0
TCTATCCGGCGTTCCGCAAATACTAAGAACAGATACTAAT	2	0	0	46	1	0
GAGACTTCTGTGCTGACTCTGCGGTGGCGTTTAGGCGAAA	2	0	0	6	2	0
GACCGTCGGCCAGACGTACAAAGGTGAAAAGTTATGTGAC	2	0	0	2	2	0
GACGTTTGATTTGTCCCTACCTTAGCATTCGGCCAGCTCC	2	0	0	1	1	0
TTCCACACCTGTGTCGGTAATTGTGGATGGTCAAGTGCCC	2	0	0	40	3	0
GGCCATCGGGGCCAAAGTGAACTCGGATAGTTCGAGCGAT	2	0	0	6	1	0
TATACATTTGGAAAAAAACTATGCACACCTATGACGTTCG	2	0	0	4	1	0
GCGCCGGGTGGCGGTATAGTACCATTTATCCCTGTTCTAA	2	0	0	4	1	0
CTGAGTACCGAAACTTGTATCGTCACGTCTTGCTAATAAA	2	0	0	23	1	0
TTTTTTTTTTTTTTTTTTTTTATTTTTTTTTTTTTTTTTTTT	2	0	0	1	7	0
TGCTGATGGCGGTCGTTCCGCGCGAGCGTGGATAACCCG	2	0	0	3	1	0
TAGAGGCATACTAGCACTTTCTAGTGTGTTTGAATCATTA	2	0	0	11	1	0
TATCAAATAAGAGGTGCATGTCCCCAGGGGACTCATATAC	2	0	0	12	1	0
CTGGAACTTTTAGTATCAGGGGACTCGGCCCGGGAGCGCG	2	0	0	27	1	0
CAGCATACCCAGGACCGAATGTACTTGGTTATCGAAGTAG	2	0	0	95	2	0
CGAATGGAGGGTAAGGTGTGGTAGTCTTGAAACCATCTGG	2	0	0	45	1	0
GGGGTGTGCGTACAGACAAAAAGGCGAGGATCTGCTCTGT	2	0	0	33	1	0
GAACTGCAGGCACACCCACTCGCGCTGGATAAATGAGACG	2	0	0	1	1	0
CTAATATGTCATCACCTGGTCTATGATTCAGTAATTGTTG	2	0	0	14	1	0
GGGACGTCCAATGCTGTGGAAAACAGTTCGGCAGGATGGG	2	0	0	9	2	0
TGGTCCCGGCGTGCTCGCAGAAGGTTGGGTCTTCACCGCG	2	0	0	46	3	0
CTGTTGGAGTCAGAGAGTCATCTCCACGGGAATCCGGGGG	2	0	0	13	1	0
AAGATTTATGGCGCGAAATCCTTAAGGCCTGCCTAAATC	2	0	0	33	1	0
CTTTCTCTCTTGAGAAGTCCTGTCGGACCTGTCATAGTAT	2	0	0	51	1	0
GCATGGAAGCCTCAATACCTATCTGTGCCCGTACAAAAAG	2	0	0	7	2	0
GGGCGGGTTGGTTGTGAAACCGACTTTATGAACTTGGCTG	2	0	0	12	1	0
ACGCTGCCACCACGACTACGCTCATCCATGCCTGACGTAG	2	0	0	25	1	0
TAGCGTACAGAGTCATTATAGGCATTCTAGATGATTTCTC	2	0	0	51	1	0
TTTAGTAACTTTTAATTTTCTTCATTTTTTATTGTTCTAG	2	0	0	4	1	0
GCGCTACATGAAGCGAGATGGATTCAACGAGTTTATCATC	2	0	0	54	1	0
TCATCTACTGCGTGCTTAACCCTTTAATGCGATCTCAGGC	2	0	0	45	1	0
ATGATGTTTTATTGGCGACGTGTGTCATTGAGGTCAGGCG	2	0	0	43	1	0
CCGAAACAGGGTGAAAAACAGTCCAAGCCAGAGCCCTGCC	2	0	0	47	3	0
GCTGGGAACGAGGAGGGGTCAGCTTACTTTAGGAGTGGCA	2	0	0	38	2	0
GTTATACGTACCCAATACTAACGACACTCCACCAGTTATG	2	0	0	27	2	0
GCTGGATTAGAGGTGGCGGAAATGAAGGTACCGCAGTGGG	2	0	0	29	3	0
ACTGACAGCGTCTAGCGTTGCTAGGGTATTAGGTGAGGGC	2	0	0	37	2	0
CGCCGTTAGCGGATCGAGGGGGGCTCGCCCCCACGGCACA	2	0	0	17	2	0
TCACGTTTTCCGATGCGTCGGCTTGAGAACACCGACGCCT	2	0	0	10	1	0
TGAGTCGTTTTCGAAACGGAATTGTATAAGTATACTTTTA	2	0	0	19	1	0
CTTTCCTACACTTCAATGATACTCATAACCATGCTCCAG	2	0	0	3	1	0
TTCGCTGAGGAAGTGGTCATGACATCCGTTATGTGCGTAC	2	0	0	63	2	0
TTTTAATGTTGTAGATAATCTAAGTAGATAAGACTATTTT	2	0	0	58	2	0
GAGGATTGAGTTCGGGGATGGCCTTTCCCTACACAACAGG	2	0	0	5	1	0
CTCCTTCTGAAGATGAATGGCAAAGGGGGCCCCGGTAGGC	2	0	0	40	2	0
TAACTGTAACGCTAACTCCGCCCCGCCCGGGCGGTCTCG	2	0	0	5	1	0
TAGGTTTTGCGGAGGCAGCGTTGTCACTCCCTAGCGGGTA	2	0	0	32	1	0
TTATTTTTTTTTTTTTTTTTTTTTTTTTTTTTTTTTTTTTG	2	0	0	1	1	0
CTCCTAGACTTGGTCACCTTCGACTCTGTGTTGTCAACTT	2	0	0	10	3	0
GCATGCAAATTGACAGAGCGGTGTGCGAGTGAGCTAGGGG	2	0	0	68	4	0
ATAAGGAACCCTAATTGGCAGTAAATGGTATTCATGGTCG	2	0	0	3	1	0
GGGCAACAGCAGGCTGTTTGGATCGGGGTAATCTTTGGCG	2	0	0	2	1	0
CCCGGGTGCCCGGCTCCTACGTACCAGACACTAGGAGTA	2	0	0	1	2	0
GTGGTGCGATTTCAAGTCGAAAGCGGCAGCTTTGATGGTC	2	0	0	28	3	0
CGGCGCACGGGGTAGCGTGCAAGTGGGCACACCCGACGTC	2	0	0	3	1	0
TTTGCCCACGTCCTGGCGCTTAGATGGTTATAATGTTGAA	2	0	0	33	1	0
GTCAACCCTAGGCACTGTAAAACCCCCCGGAAAATGATAC	2	0	0	26	1	0
GTTCACTGCGTGGTTGGAGCCGGTCACATGATATAGTAAA	2	0	0	20	2	0
TTTTTTATTTTATTTTTTTTTTTTTTTTTTTTTTTTTTTTTT	2	0	0	3	1	0
CCAAATGGGACTTGACTATATACGATAGAGCGAATGGGG	2	0	0	7	2	0
ACGGGCTCTGTGCAGAGGACTCTTATCGAGGAAAGTAAGC	2	0	0	37	1	0
GGATCGAGTCTTCCGCTGAGCTGGTAAGGGTAAATAAGAT	2	0	0	22	2	0
TGATAGGGATCGAAATGTGGATAATCTTCTAGTTTCTGTG	2	0	0	47	2	0
AAAAATACCTATATTTAAATATACTCAATCCACCCAGTAT	2	0	0	24	1	0
ATTTTGGTCTAATGTTCTGCGGATCATTGAACTTTCCCTC	2	0	0	3	2	0
GTCTAACGAGTCGCCCCCTCGACCTATAAGGTTGTGATGC	2	0	0	24	1	0
GACCCTGTACGCGGAGCCGGCCCGAATCCGCGGCGCCCAG	2	0	0	14	1	0
TAACTAACCTCGGATTGGGGGGAAACACGACGTCAATGCG	2	0	0	16	1	0
AAAGGGTGGTATAGATCTTCCAGTCTAGAACAGGCTCTGC	2	0	0	45	3	0
GCGAGACTCTGGGGGTGTAGCGTGTGGCGGGTGTGAGTTC	2	0	0	26	3	0
CATGGGGGACAGGTAGGTGGATAACATGTGTATTGATCTG	2	0	0	37	1	0
AATGTAACCAGCCTTACGATAAGAATCACAATATCGTTAG	2	0	0	17	1	0
CCACGCATACTTGATCAGTGTATAAGTTCTACCGCCGGCC	2	0	0	55	3	0
TGTAGGCATACGGCGGGGCAACACACAAAAGCTTCCCGCT	2	0	0	20	2	0
ACAATGGTGGCCCGGTCGGAATGGGACTGGTGGGGGGCAG	2	0	0	2	1	0
CCGCAATACCTCTTCCCCACGGGAAAAAACCGGCCATTC	2	0	0	5	1	0
GCGGCTGGCCAGTCGTCATAGGTGCTGCGTGTGAGAGTCC	2	0	0	3	2	0
ACTATCAATAGTGCCCGGTCTTCTTTTTAACATTCTCTCA	2	0	0	3	2	0
ATATTGAATTCCCGATGCGGGGACAGGCTTATCTGCCGTC	2	0	0	25	1	0
GGGAGACCGCAGCCTTCTTGACTATGGCATACAGTCCTCG	2	0	0	1	2	0
CGGCAAGAGGGCGGTGGTGTTGACAGGCTCTTGGGGCAGG	2	0	0	15	3	0
CAAGAGTTACAGGGTAACTGGCGAAATTCAGGAATGTCCC	2	0	0	49	1	0
TGGGTTTTATTCGGTGGTCAGTTCAAAGGCATAACTTACT	2	0	0	6	1	0
TACCTCGAACTTGTCCATGCGAACTCCTTGCGCTAGCTAT	2	0	0	42	1	0
GCGCTACTTCACCCTTTCCCCGCTGGGATGCTACATGCAA	2	0	0	17	1	0
GAGTTGTAAGAGTAGCAAATGTACATTGCGCCATGGTCAC	2	0	0	21	1	0
GGTCGCTAAGCGGGACCACGAAATGTGTGTCCTGGTGAT	2	0	0	2	4	0
CCCGACCATCGGATCTCAGTGAGGAGGGTAGAGCTGAGAT	2	0	0	25	2	0
GGGTGCTCTGGCATGTAGGATTACAGGGGAGGTGAGCGTG	2	0	0	2	2	0
TTTCGGTTGACGGTAGGGAATGCTCCGGTACGCGATATCG	2	0	0	15	1	0
CTATTTGGGGCGAAACAGCGGAACAGAGAGGTAAGCTCG	2	0	0	15	1	0
TTACTTTTTCCAGTTTGTCTTCTTGAAGTTTTTTGCTTTT	2	0	0	21	1	0
GCCCGGCACGGACTGGACTAGGTGATACGGAATCCGGACA	2	0	0	1	1	0
ATTCTATTATCACCCGTTTATACGTTGCATCCTTTCCTCA	2	0	0	33	1	0
TCTTACAGCTCCATTCATTTCAAGTCCCTACCCCACGAAG	2	0	0	16	2	0
TGAGAAGCTTGAAACTGCTCATATGAGAATCGCGGGGCTG	2	0	0	7	1	0
CTACATCGAGATACAGCCGAGTTGGTGTCTGAAGGGTTAC	2	0	0	35	1	0
GCGATGCATAGCGCCTCATGGAGAGCATTGCACCTCCGAC	2	0	0	2	1	0
TCACACCGACTTAGTCCTAATCCACCTCTATCACTTGCAA	2	0	0	30	3	0
AATTAACACGATATGTCCGCATACTTACGCTCGAGCTTCG	2	0	0	3	2	0
GCTAACAATCAAAGTGGCAATCCCTTTTACTGATCTGGCG	2	0	0	1	1	0
CCCAAATTGGGGGAGTTGATTAACTTGTCAGGCGGTGGTT	2	0	0	14	2	0
GCTCGGGCGTGTACGCACGTGATGTTTGTCTTGCTTATGG	2	0	0	39	2	0
CGTTTAATCCGGTATGTTATTGAACGTAGGCCGCGGCTGA	2	0	0	6	2	0
GTTACGTAAGCTCGTATAAAATTGCTGAATCGGCGAAGAG	2	0	0	22	1	0
AATGAGTAGGTGAAATTATAACTCAGTTACAATTTTGGCG	2	0	0	4	2	0
TTTAAGCTGCATTTTAGGGACTTTAGTTGTTCAGTTTGCC	2	0	0	1	1	0
CACTTGATGGCTTAGGTTTTGGTTGCAGCGGTTCTACTTG	2	0	0	23	1	0
TTCAATCACTGGTAAATTTTATTCATAATATGGCCTTTTA	2	0	0	28	4	0
CCCCTCCACGCTTTCCTAGAAAAAGATTAGTCTATATAAT	2	0	0	21	1	0
GCATGTATCTCGGTTACCTACTTTGTGATGGCTATACGAG	2	0	0	4	2	0
CACGGGAAGACCTGAGAGGGATCTAGAGGCAGGCTATGGT	2	0	0	13	1	0
ACCATACAACCCCCCAACAATAACAATAAGAAATAACCCG	2	0	0	16	1	0
CGAGTTCTTATCAGCGGGGGCTGGGAAATTAACTCGATGC	2	0	0	27	1	0
AAACATAATATAAACTTAAACCACTAACCAATTATTATAC	2	0	0	38	1	0
AGATCCGAACGACAATATAAGCAGACACTTACACCCACCC	2	0	0	13	1	0
TAAGAAACAGCAAGGACGGATAAAAGTAGCAATTAACGTA	2	0	0	48	3	0
CCCCCAGATCGGTCTAGGCAGTGCTACATGGTAGAGGAAT	2	0	0	30	3	0
ATAGGTAAGCTCTGAGCGGTGGTAACAGTATGGGTATACG	2	0	0	39	1	0
GCTCCACAAGACTAATAAACGCACATAACCACCACTCTTC	2	0	0	4	1	0
TTAACGCGGATGCGGCGGTTTACAGTCTCCCTCCATACAG	2	0	0	36	2	0
TGGGACTCAAGTTCGGGGTTTCGGGCGATCATAATGGTGT	2	0	0	25	2	0
ATTAGCCTCCTTCCGTCAAAATAACGGTTATAAAAATCCG	2	0	0	34	1	0
AAACAGAGCGATTAGCAGTGTGGCTGGATCAAAAGACGTC	2	0	0	51	2	3
AGTGGAGGGCTACCTGCCGGAGAATGCTCGTCCTTTGCCG	2	0	0	20	2	0
TGACGCCGATTCACTGATCATCGCGTCCTCGGTTCACCAG	2	0	0	6	1	0
GTGGATGTGAGTAGTCGTGGGCTGTGCATGTAATGGGTAT	2	0	0	3	1	0
CATTGGCAGTCGAATCCTCGGTTCATTAGATATTATTAGG	2	0	0	22	3	0
CCGAGTTACCCTTTTAGTTCATTACTCATAGCAATCGCTA	2	0	0	9	2	0
CCAGTCGGCGGCGGACAACTCTTCTTGCACATGCAGGATT	2	0	0	29	1	0
ATCGACGTAGAGAGACCATATGGACGGGTAGGAGCGGGAC	2	0	0	36	2	0
AGAAACGCGCTTGCATAGGACCTTCGTTTTGGATCAGGGC	2	0	0	24	2	0
TGCGGTAGATCGGGTGACCTCCAATGGCGTGATGCACGAG	2	0	0	2	2	0
TACTACGGGCGCTCGCTGCTAGGGTAATATGTTTCTATTT	2	0	0	28	2	0
ACATTACAGATATCAAGCGGTGTCGAGTAAGCTTTCTCGT	2	0	0	25	1	0
TCTTCTCCGGACTATTTAATTTGTATTTCATTCTTTCTAG	2	0	0	11	1	0
CCAACTCTATCCTTAATCGCTCGCCATCAGATCCTTCTTA	2	0	0	31	2	0
CTTAAATCCTAGTTAGTACCCATCCGAATTCTAGTGAAG	2	0	0	6	2	0
GAGGGGCTACGTTGCCCGAAAGTATCCAGGGGCCATAACG	2	0	0	3	1	0
GGGAAGAAACTTTTGGATCGGGTTCGTGTCGGAGTTTGTT	2	0	0	30	1	0
TTATTTTTTTTTTTTTTATTTTTTTTTTTTTTTTTTTTT	2	0	0	2	1	0
TTTTTTTTTTTTTTTTATATTTTTTTTTTTTTTTTTTTT	2	0	0	2	1	0
TCCCGGGTTGTCTCGACATTCACCGATTATAATAAGATTT	2	0	0	36	1	0
TTTGTCTCCCGAGGTGTCTGGCACTTATCCATCTGGGCTT	2	0	0	19	1	0
TTTATTTTTTTTTTATTTTTTTTTTTTTTTTTTTTTTTTT	2	1	0	0	3	0
TATTGATACTCAAAAAACAGAAACCTTACCTATTTAATTT	2	0	0	45	1	0
GGGAGGATGAGGTGGAGGCACCGGCTCCATACCTAGGTGG	2	0	0	30	1	0
CGCTGTATAGTTTTTTTATATCGAAGGCATATTCTAAATT	2	0	0	8	1	0
CCCTCCATCCCCCACACCACATCCACCCCCTTCCACAACC	2	0	0	12	1	0
TATATCAGTACTAAGCTCGACATCAGTTCTAATTATTCT	2	0	0	35	1	0
CTTCCGCTGCGCAGCTTGCGAATCCTTGTAGCTGAGCACC	2	0	0	5	1	0
CTAACAATCTAGTCCAGGAGATATAGAAGGGTAATGGAAG	2	0	0	4	1	5
GTGAACTCAAGTCATCTGTCGGAGTGCCAGATGCAACGCG	2	0	0	29	2	0
ACAGGCATTCTGCCCCAACTCCTTGGTTGGGATTCAAGAG	2	0	0	28	1	0
TAGTGGGTCTCCTTACCAACTGGGCTGTCTGATTATTTAT	2	0	0	40	2	0
ACCAACGTGCCACCAAGGCATTGAAGAATAGCACCATTGC	2	0	0	1	1	0
TCTATGCCAGGAAACAGACGGCTCGAAAAGTTCGACTCCT	2	0	0	18	2	0
GAGATACCTCGCGAGAGATGACATTTAATCAGAGAAGGGA	2	0	0	1	1	0
TCTAATTCGGGGGCAATTTTAGTCCCGCGGTCACACGTAG	2	0	0	58	1	0
TACTGAAGAGACCGTGGGGTCGCCAGTGACTCCTGGTGAG	2	0	0	56	2	0
CGCAAGGTCGCATTCAATGAGTTCTTGATTATTATAAGCG	2	0	0	19	3	0
CAACAAGTCTGGTCCGTGCTTTCAATACCTTAGGGGCTAG	2	0	0	45	2	0
AGCCAGCGCAGCGGTGACTAGTCGTGCCTTTATAGAGCCG	2	0	0	22	2	0
AAGCAAAGGTAAACACGTCTTTCTTAACAATGGATTCCGA	2	0	0	52	2	0
ACATAACCATCCGACCTTATCTGGGCGGGCTAGCTTAAGG	2	0	0	27	3	0
ACAATTAGCCGAGCCCGAGGGTAGGGAACTAGCCCAGGAA	2	0	0	41	4	0
GTGGGAAAGACGGGTGTCGCGGGCAGCGGCCTGGTCGTAC	2	0	0	53	2	0
GACTTGGATTTCTTCCAGCGGCTTCAGGTGGTCTTATGTG	2	0	0	2	1	0
TTTTTATATTTTTTTTTTTTAATTTTTTTTTTTATTTTA	2	0	0	2	2	0
TCCTACGCCGCAGTGCTAGCGCCGGAGATCGAGCTATCAC	2	0	0	8	1	0
TCAAAGCAAAAGCACCCAATGTATATAGCGCTTCGCGGGA	2	0	0	55	1	0
TGACAATCCCGGTAGGACTTGGGGGTCTGGGTGTAGCGCG	2	0	0	6	1	0
GCACCGGAGTAGCAGATAGTCCAAGGCAGGTTGATAGACG	2	0	0	9	1	0
AGCGCTTGGCACTGACTGTTGAGCGGGGTAGGGACTTTGG	2	0	0	43	3	0
TCTTCCTCTTCTCATTATCTATCTTACACTTTTATTATTA	2	0	0	3	1	0
TGCATGGCCCCAATGGAGTGTCGTGCCAGTAAGGACTGAA	2	0	0	24	1	0
TTTTAACATTCTTATCTATCTAGGTTTCACTAATTTTCTA	2	0	0	25	2	0
ACACCTGGTGTCTGACACTTTATATGCTTACCATCTGCCG	2	0	0	2	1	0
TGAACTGTTAGCAAGGATCGGAACCGCTAGCACGCAACAG	2	0	0	72	2	0
GGGCTCATAGCAATGGGTCAGATGCTGAGATCCTAGATCC	2	0	0	34	1	0
CTGCTAAACGGTTCCCCTCGTGGACACAAGCCGAAATCTT	2	0	0	38	1	0
GCACACGCCAAACCAGTCCCCAGGTATGTCGCAGTTGACA	2	0	0	15	1	0
GGTGTGTGGGTGGTTCCGGTACGCTGATTCGGAAAATCG	2	0	0	1	1	0
TAATCACTTAAAACAAATTTCAACCCTTTTAGTTCCAGGT	2	0	0	10	2	0
GAGACCATTTGACAATTGCGTTCCGGGAGATGGAGTTGGC	2	0	0	7	1	0
CCCCCACACCAAACCTCACCACACCAACCCCACCCACCG	2	0	0	4	1	0
CTGTGTGGACAAGTCCTTCCTCGCGCACTGGTCGTGGTTA	2	0	0	21	2	0
ATACCTCCGGAAACACCCGCGTGCAGGAGGCTCGTTACGG	2	0	0	9	2	0
TGTCTAAAGGGAACAGTCGGTATATTGGCAGCTCCGGTGG	2	0	0	12	3	1
TGCTGGCAAAGCAGGCAGCCACGGTTAAAGGACTTACATG	2	0	0	5	1	0
TCTAGGTAACGATGCCACGGTCTCCTTAGGGAGCTCAGTG	2	0	0	6	1	0
TGAATATGTGTGTACGCAATTGTTGTGAATATTCTCTATT	2	0	0	38	1	0
TTTTGCCGATGGGGTCCCTACTACGGTAACAGTGATGATT	2	0	0	21	1	0
GCACTACACCCCGATACCTAAGGACACCTCCAGATATAGG	2	0	0	4	2	0
ACCAGAGGAGTCCCTGTATCTCTGAAGCAGACGCTGACCT	2	0	0	26	2	0
ATGTGTTGCGGTTCTCAATCATTGTTTTTCTCAGAAACTT	2	0	0	28	1	0
GCCGGCGTGATAAGGTCCGACGATTGCGTTGGATGGTGAC	2	0	0	5	2	0
GACTAGGGTTATGCTACCACGCGCATTGCCTAGGATGAAC	2	0	0	22	2	0
GGGGACCGGTATCATGCGACGGTGGTATAACCACGAGGGC	2	0	0	4	2	0
GTTGGATACAGATGAGTCTGAGGATATGGTCTACCGGTCG	2	0	0	51	1	0
TCGTGACTCGTTTCACCGCCTTCAGAAAGAATTGAGCTTT	2	0	0	27	1	0
TTATCGAGACTAAGCACTAGTTGAACCGTCATTCTATCTG	2	0	0	7	3	0
AGGCCAAAGCGTAGAAGGGAAACGTCATAGGACGCGACCG	2	0	0	15	1	0
GGGAGGGTTCGTGGGGAGCCGGTATGGACGGCCGCAATCC	2	0	0	7	1	0
CCTACATTGGGGTCCCTAGCAGCTAGTGCGGGCTCATGCT	2	0	0	17	1	0
CATTCTGGCTGATCGCACATCTCTACTTGATTAAGTCGTG	2	0	0	8	2	0
CTTATCCTCTGCTATTGCTTCATCTTTAGCATCTTATT	2	0	0	1	1	0
CGTCGTCGGGGTCAGACTTACGGAGTTTTTAGGGAAGAGC	2	0	0	17	1	0
GCCAGGCCTCGAGTGACGCTTTGGCTGTAGAGATGGCTCC	2	0	0	12	2	0
ATCATGCGCAACACGCGTCGGACAACAAATTGAAGTGTAA	2	0	0	32	3	0
GGAATGACGCGCCGGGGAAGTTACGCCGGCTGCACTCCCG	2	0	0	1	1	0
CGGCGTTGGGTGGAGTATGGGTGTAGTGACTCTACAGGAG	2	0	0	6	3	0
CGCCAAGAAAACATGTGATGGCCGTTGAAGAAGGGTTTTG	2	0	0	30	1	0
GAGGACTACTTACCCTTTTTTGTTTAGGTTGCTAGTCTTT	2	0	0	20	1	0
GTTGCGAAAGTTGGGTCCGGTGAAACACCTTAAACCGGCT	2	0	0	39	1	0
GTGGCGACTATGCACTGACGGTTCCGATTGACCACAGGCG	2	0	0	1	1	0
AGAGGATCGAGAGGAGAAGGGCGTGTGGTCGTGGGGTACG	2	0	0	30	1	0
TGAGAGTCTAGGCATCCGTTCGATGTGCTTCGTGGTGTGG	2	0	0	7	1	0
TGGGGATTCATCAGGGAAGAGATGCCGGGATCCGGCACTA	2	0	0	35	4	0
CCCAGGCCAACTGCGACTTGAGGGTGTCCGCACTACCTCG	2	0	0	16	1	0
AATCGCTTCATATTCTGTAGATTGTTGATAAGAGTTTTCG	2	0	0	33	6	0
GCGCAAAGTGGGTAAGGCTTGTGGGTAGGCTCGAGCAGGG	2	0	0	45	3	0
TTATTCCTTTCATTATTACTATTTTTTCAAAATATATATT	2	0	0	34	1	0
GCTACTCCTTCTCCACTGCGGCTCTGAGCCCTCCTCAACA	2	0	0	11	1	0
TTTTTTTTTTTATTTTATTTTTTATTTTTTTTTTTTTTTT	2	0	1	0	2	0
CGGGATTGTCGCGGCGATGCGTTGTGTGGTGCACTTTATG	2	0	0	38	1	0
ATAAGGTGATTGCTCGGGCAGGTGATCGATATGGTGGATA	2	0	0	22	2	0
CTGATATATGGCGGGAGAGCAATTGTCCAGGCGAACGGAG	2	0	0	8	1	0
CTTTTTTTTATATCATGCATTAGTTTTCTGTTTTTATTAC	2	0	0	24	1	0
GTGAGACAACTGGGAGATCGGTGGGGGGGCCAGGAGGTTG	2	0	0	22	2	0
CATGCCCGTAAAGCTCCCTCGTGTCGTGCTTAACCCTCAT	2	0	0	48	5	0
ATTTTCCACCCTCTATACCAATTTAACAACACAAAAACAT	2	0	0	24	1	0
CTAGAGATTAAAGATAGAAAAATGAAAGCTATATAGGTGG	2	0	0	6	1	0
GGGGTTGGTACCCATACCGCCCGGCGCCCTCCCCACACAT	2	0	0	4	1	0
GCGCAAATTATATTCAGAACACATTTTCTTTAGACTTTG	2	0	0	2	1	0
CGTCCTATCTCTGCGGATTACTCTCCGTTTCTCGCAATAT	2	0	0	35	1	0
CAAATTGAGGGATCGCGAACTGGGGAGGGGCGTTCGCGGC	2	0	0	3	1	0
TCTGTTCGCGGTGACTGTGGCTTGGACCGTCTTATAAGTA	2	0	0	15	2	0
CTGGAACGTCCCATCGGCATCCACCGTCATCCTACTATTG	2	0	0	7	1	0
CTAGGTGTAGTGACGGCGATATATTAGCGTGTGATGCCCCG	2	0	0	2	3	0
TATACGAGACACGTTCAACGCAGGATGAGCAAGATGAAAG	2	0	0	10	1	0
TATCTAAAGTCAACTTAACTGATTATATTCAAAATATTAG	2	0	0	29	3	0
GCAGGGAAGCGAGGACGTCTACGAGATATTTTCCAAGTT	2	0	0	3	1	0
GAGGGAGACCGTAATATTGATTGCTTGGAGGTCTGGGCTG	2	0	0	14	1	0
TGCAGTGAATTCAGTAAGCCGCCTTGGCTGGGTAAGGGTG	2	0	0	16	1	0
GGGGTGCTAGGGCACGCTGGGGCCAGGCGGGCTAAGTAAA	2	0	0	29	1	0
GGGCTTGTAGTTCATACCCACTGCACTCAACAGGCCTGAA	2	0	0	2	1	0
ATCCCAAATATACACCGAAAACACATCTACAACTTACACG	2	0	0	3	1	0
GTGCGGTTCTTCCCGCAACACTAACCTGACGCTGAAGGTC	2	0	0	33	1	0
AAAAAGGCCCTAAGCTGACTATAGTCGCAACTAGGTCAGGG	2	0	0	1	1	0
GGAGCCCAGTTGCTCTATGGCAAGTACCCATCGCCGAACG	2	0	0	29	1	0
GGTTGTAAATTTTCCAAGGCCTACAGAATTAGTTTTTCCC	2	0	0	12	1	0
CTTTTCCGCACCTTCTCTAATTTCAACACACCTCGTAAGG	2	0	0	4	1	0
AAGTACTAAGATGTGTGAGGTCCGTTGGTTTTATATATTA	2	0	0	2	1	0
TTATGGCTGGGGCCATTGTATTGGTAGGAGACTAGCGGGC	2	0	0	67	1	0
CTTAATATTATATACGTCCATATTGTTATTCTGGCTCATG	2	0	0	4	1	0
GACAGTCGGGGGATATATTAATTTGATACCATGTGGCAAC	2	0	0	3	1	0
CACTCTGGGCGGTCCTAGAATAGGGAGCCGCCGAGTTTAG	2	0	0	18	1	0
TAGTCACGAGGGCGGCAAGCGCTGGGCCGAGTGGCGGGCC	2	0	0	17	1	0
TATATCAGTACTAAGCTCGACATCAGTTCTAATTATTCG	2	0	0	5	1	0
CAAGTGTGGGCCGAAGGTTTTAGATTCTATCTTGGGTCAA	2	0	0	14	2	0
AAAAATACGAACCCATGCCATTGGATAATATTTTACCCTT	2	0	0	46	2	0
AAACGCTGATGGCCTCGGATCTAGGACCATCCATCCAGTG	2	0	0	21	1	0
CTTCAAGTTGAGCGGCCACTTGAGTCATCCCTGGGTGTGG	2	0	0	2	3	0
AGCAGGGCTTTAGGGTGTTGGAGGTACGGGATCGGTCTTA	2	0	0	1	1	0
ATCATCATCACAACTTTTCTTCATAGTTTATTAATTTTC	2	0	0	21	1	0
CTAAAAAGTGGTTGGTGGACAAATCGTACGAGTGGGGGCT	2	0	0	29	5	0
TGCCCCCTGGCTGACACGGGTGGGGCGGTGGGGACACAAG	2	0	0	10	1	0
AGATATAAATCTGTGCAGATGTATACTCGGCAGATCTTGG	2	0	0	9	1	0
GGAGCTACTTAGCTGCTGGAACTCGTTAGCAATACCGCG	2	0	0	3	1	0
TTTTTTTTTTTTTTTTTTTTTTTTTTATTTTTTTTTTGTT	2	0	0	1	1	0
CGATAACTGGGCGGCCTACCCCTTCACATTTAATCAAGG	2	0	0	17	2	0
TGGTGCCTCTTGGAGCGCACCGATTATAGTCAGCACTTAC	2	0	0	23	1	0
ACTTGTGTGCATCTGCCGACCTGCATTTTGGATAAGATCA	2	0	0	22	2	0
CGTTGGGGGGCCCAATGAGTGTTGGTTATCGATATTTGCA	2	0	0	36	2	0
ACACGTCTTTCAAACGCCCGCCTCCATCCTGCCCATTCCG	2	0	0	30	1	0
TGGAATGAAGGGAGCGGGGGTGGGGATGGGCAGGGTCCAG	2	0	0	56	1	0
CCCCCTCAATGCATCCCTCGCCCTCACCTCACCCCTTTAC	2	0	0	5	1	0
GAGGCCAATTCCAATTTTATATTAAGCTACTTCTGTATT	2	0	0	7	1	0
TAAGCGTGCTGAGAGTTTACCAGGATTGACCTATAGCCA	2	0	0	17	1	0
TTTAGTTGTAGGGCTGTTATCACGTAGCCGTACGCAAAGG	2	0	0	10	1	0
GATTTGATGTTCGAGGATGGAAAGTTAATACCCAAGCTAT	2	0	0	15	2	0
GCTGCACTCACCGTCGGGGTAGATCCACTGTACCTTAAAG	2	0	0	3	1	0
TGGGACCCTTCGGGAATGGTAATGGCCCGCTACCCACGGG	2	0	0	2	1	0
CATGATACGCGGAGGGAAAGGTGAAAGATAGTTTGTTGGC	2	0	0	20	1	0
AATAATTTCTTAGATCGTTGTAATTTTATTTTATTTTAAT	2	0	0	41	1	0
CTTAAGGAGTGCGTCTAGGCCCAGCAGATTCTAATTCTAA	2	0	0	39	1	0
GAACCAGTCCTCTAAATGAGACCCCAAGGTATGGTTGGGT	2	0	0	12	3	0
GGACACATTAAACTAAAGATCGGGTCCTAAGTCCCAGCAA	2	0	0	34	1	0
TAAGCCTGGTCTGGGGGGGTCAATTTTACAAATCTTTCAG	2	0	0	57	1	0
TCTAATTGCGGGTCCTGACGATTGGTATTTTTATATTGAG	2	0	0	5	1	0
TGGTCAATCTACCAATGGCTTCTGACAAGAATCGCTGTAC	2	0	0	31	2	0
CTGCCCGGTATTGCGTGAAGCACAAGCCGGGTCGGAATCC	2	0	0	1	2	0
GCAGTGCGGGGTTGGTGTCTTTCGATGCGGTATGGGGCAT	2	0	0	13	1	0
GAATCGAGTCCGCGGTCAGTCACGGCCCTATTTCATGAAT	2	0	0	20	3	0
GTGATTGGAAACGCGGGGCAGGAAGACAGTTACGGAACTC	2	0	0	23	1	0
TCCGGTTCTGCGGTCTGGAGTGACCATCGCCGAGTGTAG	2	0	0	7	2	0
GGTTGTTAGACTGGTTAGAAATACTACTCGATTTTTTTCT	2	0	0	24	2	0
TGATGGCGTCGGCGAAAGGGTTTGTCTTGAATGTCGGGGC	2	0	0	27	2	0
AAATAAGACTTGCCACTCTCACTCCCCCGTAAACGACTAC	2	0	0	33	2	0
ACAGTCCGTTGGAAAATCATCGCAGTCGGGAAGTTGTTCT	2	0	0	36	5	0
TGCTTTCATGTGCATGGACGGTTACCGGTGTACGAAGTGG	2	0	0	1	1	0
ATAGACCGACATCCGGAGACCTTCTCCAAAACAACTATCT	2	0	0	31	2	0
CCAGTCAATCGGGGTCAGGCGTATTCCCAGCCATTCTTAT	2	0	0	49	1	0
TTAAGATGTATTCATGTGTGCAGCTAATTTATACTTATCT	2	0	0	26	1	0
GACCTCGTTTATGTCCTGCGCCCGGAAAGAGAATAATCCCT	2	0	0	7	1	11
CCGTCTGGGGGGAAAAGCATATTCCGGCGATACGCATCGG	2	0	0	7	1	0
GACTTCTAAGGAGAGGGTTTCTTTTAGTCCGGTATGCTGC	2	0	0	4	1	0
GTCAAATATTAGGTTGTCTCCTTCCAAATATCAATCTTC	2	0	0	4	1	0
ATACGAGGATCCCTTCACATAGTCGATCTGGAGTAGGGAG	2	0	0	36	1	0
TAGGCCTTCCAGGCTAGCGTTGGGGGCCGCCTCTCTCAC	2	0	0	4	1	0
GGTTTGCAACTCTGAAAATCATTCTGCCTGTTGAGCTCGT	2	0	0	19	1	0
GACTTGGCTTTGTAAGTTTTTTTAGACCAGAAATTACCC	2	0	0	6	1	0
CAGGAATATATTGATAATCCCAGCCTTTAATATGGAGTAG	2	0	0	12	1	0
CGTACCTAAATTTCCAACCAAAGTAGTCCCTGTTACTTCT	2	0	0	32	1	0
AACAACAATAAATAAAATCCATATTTATCCCAAATAAAAC	2	0	0	7	1	0
CTGATTGTTTATGTCAGGTAGTTGTGAATTAGCCTTTCGT	2	0	0	41	2	0
CGCCGGTCCCAACAAGTTCCCCGCATTGACCATCCTCGG	2	0	0	6	2	0
ATCAGGTAACAGACACCCTTTATGTATTTAACAACATACC	2	0	0	22	1	0
GCTCGCCCATATTAGGTGAACACGCCAGTGAGATTAGTCG	2	0	0	3	1	0
ATTGGGATCCGGGTCTTGCCTCTCCAGTGTACTGATATCG	2	0	0	12	2	0
CGGAATCAAGCTCCTTGTTCTTAGAGGACAGAACTGCATC	2	0	0	41	2	0
TTCATACGTTTCTTATCGCTATTTTCTAATTTTATTCTTG	2	0	0	5	1	0
GTCGTAGGAGTTGGCTCATGCTCTGAATGAGCAAATGCAG	2	0	0	31	2	0
TATTGCATAGGTCAAACCATATATAGTCATAGGAGTACGG	2	0	0	22	2	0
TTTTTTTTTTATTTTTTTTTTTTTTTATTTTTTTTTTT	2	0	0	1	1	0
TTTCACCGACTCAGTCACCCAAAATGGTGCCTACCGGACC	2	0	0	64	1	0
GCCTTTTCGGAGCCGCAGTCGGTCCGACTGTGGCGGGCGC	2	0	0	4	1	0
GCGTATCGCTCTGTATGTGGCTCGTTTGAGGAGAGCATAG	2	0	0	53	2	0
CTCCTCTGGGGTACTGGATTCCCGGGGTATTGGCATTTG	2	0	0	3	1	0
CTTAGGCGTAGTCACAAGGCAGCGAACCTGCAGTCTGTGG	2	0	0	33	1	0
AAGAGAGACCGGGCGCATGCCCGTGCAATTTATTATTCTG	2	0	0	4	1	0
TTAAAGTAAATGGACACAGCTGATACCTCCTCACATTCAA	2	0	0	45	1	0
TTCCCACTCCGAGACTACGTGGCAACCAAACAAGCATCCG	2	0	0	12	2	0
CTCGCACCACGTCCGTGTGGGTGTAGCAACCATCTTAGCG	2	0	0	27	1	0
CTTAGCCAGTAAGTGCGATCCTCGCAGAACACCTACTCA	2	0	0	7	2	0
AGCAAGTCGATCGATTTAATGTAGCCTATCCTCTATTAAC	2	0	0	58	1	0
TGTAGACCCCCTGTTGAAGGGCGGCACACCTTTTCAGGAC	2	0	0	6	2	0
GAGTGTGTCGGATACCGTACAGTGCGAGGGCGGTTGACG	2	0	0	3	1	0
GGGACCACTATGGTAAGAGGGAGCTTGGTTTATGGGCATA	2	0	0	32	1	0
GGCATCAATCCGACTCCCGGCCGTGGACGGAACAATGCAG	2	0	0	23	2	0
CGTGTGTGTTGCCTGCCTGTACAATCGAGCTTAATGGGTG	2	0	0	17	1	0
TTCACTATCCTTTAAGTCTATTTTTAACTCTTTTCCCCAA	2	0	0	40	1	0
GCATGCTCGTAAACTGGGACAGTGCAAATAGTGGCTTCCT	2	0	0	10	1	0
ACCGCCGCTTGCCGGACCCCCTTCAGTGCCGGGATTCCAG	2	0	0	22	1	0
TCAACCGGGTAACGCTAGACCTGCGCATCGACCGTAATGG	2	0	0	9	1	0
TGCATATCGACATTCCTGGGGTATTGGGGCTGCATTAGTG	2	0	0	53	1	0
TTTTTTTTTTTTTTTTTTTTTTTTTAATTTTTTTTTTTTT	2	0	0	2	2	0
TGTCCAGGATTACATCCTCGACTGAGTGCGTGCTACACTG	2	0	0	18	1	0
TGGGCAGGTTTTGAAGCGCTGTCTCAGAGGCTAGCATCCC	2	0	0	3	1	0
TAAGCACTGTGTCAGCCCTGAGTGTGGGGGTCGGGTCTCG	2	0	0	2	2	0
TAGTCCACTACGGGAACCACAGCGGTGCACCAAACCTTCG	2	0	0	5	2	0
GGTACTCTGGCTTTTCTGCAGTGACTACCTTGCACAGGCC	2	0	0	43	4	0
ACACGCAAGATTTCGCTCTTCTTTGTGAGACTCATTAAGT	2	0	0	12	1	0
ATCGCCATGTCTTGGCGTGCATACGGAACAAAACTTTGGG	2	0	0	29	1	0
AGGGTCAGGTCAACTCGTTACGGGTCGTGGTGGTGGAGCG	2	0	0	8	1	0
TTTTTTGGGTTGTTTTTGTTTTTATTTTTTTGATTTTTT	2	0	0	4	1	0
CATGTAAACGCAATCACTTGATGCGACTTAGAACATACGA	2	0	0	15	1	0
ATTTACTTCGCGGTTAGCGTGGCGTGGAGTTTGTATTTAA	2	0	0	31	1	0
TCCCCAGTTGACGGGGCGGCCGACGTGCATGTAATAGTTG	2	0	0	1	1	0
CTACAGGGGCGACGCGCGGTCTCGGGGAGAGCCCTGGCGG	2	0	0	2	1	0
TGGGTCGATAGTCTCGTGGTCATTGTTGGCTCTGCAGACC	2	0	0	8	2	0
CAGTGGAGACCCGAGATAGCAACGCTCTGGACCGGGGAGG	2	0	0	53	1	0
CATAGCCTCGACAAAATACAAGCTTAGAGTCACCCACGGT	2	0	0	17	2	0
TTTGCTGTTCGGAGAGGTTTGGAGGGCCTGCGTCTTCAAG	2	0	0	59	2	0
ATGCAAGTCTAATCGTTTTCTGACTGGGTCCCGGTGTTTG	2	0	0	53	2	0
CTGTGTGGGCATGGCGAGGCCGGAGTGTCTGGAGAGGGCA	2	0	0	24	1	0
GTAGGGGACACACTTTCTTTACTGACGTGTCTACGATGT	2	0	0	1	2	0
TTTTTTTTTTTTTTTTTTTTTTTTTTTTTTTTTTTAAT	2	0	0	1	1	0
TACAGTTTAATCGGTTATTAGCAAGTATTGCATAAATTTA	2	0	0	31	1	0
GGAGTTTCCTCTCGGGGAGATCTCTTTCCAGGAGTAGACG	2	0	0	30	1	0
TGAGAGAGGGCACTAGCCGTGGACCTAATGTGTATTTACC	2	0	0	5	2	0
GCAACGGATGTTTGGTGTCGGGCAAGCTGCCCGCGGGGTG	2	0	0	4	1	0
GAGGGTGATGTGTCAGCGTGAGGCAACTAAGCTCCTGTC	2	0	0	2	1	0
ACTAAACTTGGATAGGGGCCCTCCTACACCCACTACGCGC	2	0	0	1	1	0
CGGCATTAAGCGTGAGTCTGAGGTGAGATACTATTTTGCG	2	0	0	29	2	0
ATACCGCCGGCTTGGTGTGTATTCCATAAATGAGGAAGCT	2	0	0	23	1	0
CTGCAGATACCCAACCGTGCATCGATACCATTTTAACGTT	2	0	0	41	2	0
TAAATTCTCATTTTATAGGAATTATTATGTATAAGAACTG	2	0	0	19	1	0
AATTGCACTGTCTTATCTGCCCAAAAACCTTACGCCCTAT	2	0	0	45	1	0
GCACGGGTCCGACACGTATCACCCTTCGCATTCAAAACAT	2	0	0	29	2	0
GTGTCTGAGGCGAGCGATCCCTTATAATGAGAAGTGCTCG	2	0	0	4	2	0
GGGAGTTACATTATCTCGGCTTGCAATGTTACTGGGACTG	2	0	0	4	1	0
ATCGCGTAGTTGAGTAGGACCTTGGGTTAACAATTAAGGC	2	0	0	13	1	0
TTGTGTGGTGTGACTTGAATGTGGAATGACTATTGGGTTG	2	0	0	15	2	0
CTAGCCGTGAGTACGCGAGAGGATAGTGTCTTTTTTTGTT	2	0	0	34	1	0
TTAGGATTAGACGATCGGTAAGCGGTAGTGTATTTGAGAT	2	0	0	34	2	0
GGCCGCCACCAAATTTCTTGTCTTCCCGTGATGGTAACCA	2	0	0	11	1	0
ATAATATCAAAGCGGTACGATACGACTTCTTTATCCAATC	2	0	0	63	4	0
AAGCTGCCCTGTTAGAAAACATAGTGGCCTCGCCCTGGAA	2	0	0	19	1	0
CTTCATTTACAGAACGCACGTCCACAATGCCATGCTAG	2	0	0	4	1	0
GCAAAAACCCCGTACCTCCTAACTCTCACCCATGCTTAGG	2	0	0	51	2	0
TGTTCCTAACTTGACCATATCCCTGAATGGGCCAAAGCTA	2	0	0	61	3	0
GAGGCGTCGGGAGCGGGGTTTGTAACATTTGGTGCGGCAC	2	0	0	22	2	0
CGCACTAAGTTTATCCTCCGACGATAAGTGTTCTCGCCG	2	0	0	3	1	0
TAGACTCCGATCGGGTTAGTAGGCTGGAACTTACCAGAGG	2	0	0	32	1	0
GCGTGGAGGTCTAACCCAGAAGGGCGCTTGCACAAAGGGG	2	0	0	18	1	0
GACAATATAGCTTACTACATTGGGGTTAGACCTGTTCTAG	2	0	0	5	1	0
CGCCTTCGGCAGAGCTTCACAGTTTTGGTCAGCTCCGGCG	2	0	0	14	2	0
TGTGATCCGAGTTTTATGGCAAGGTACTTCTGGGCTATGC	2	0	0	68	1	0
GGAAGTTATACCTCGCCTTCAGCCTATTTGAGTTCGCCTA	2	0	0	21	2	0
CCATTAGTGCGAGCTTGTACGGGCATCTTTCGTACGAAAG	2	0	0	28	1	0
CGGCGACCAATTGGGGAGATTCGACGTGGCATATCGTAGA	2	0	0	17	2	0
TACTGGTCGAGCCCATCCGGTACCCCTAAGCCTTTGCCAC	2	0	0	21	1	0
CGTGTCCTCTTCATCTTATCTTCGTCTTAATGCTTCTAC	2	0	0	4	1	0
AACGCGTGGGCCGGTAGTTCGCGGTCACGGGATCGCAGTG	2	0	0	1	1	0
CTGGGTCTCCTGACGAAGCCGTTTTCGGTCCCTCTAGGCG	2	0	0	7	1	0
GTAAGTCTATCCGGCCAGGTTTCTACAGGCAGATTCCAAA	2	0	0	26	3	0
GTGGATTGTGAGCCCCTCCATGTCAGTGCGGCCAGGTGCG	2	0	0	35	1	0
CCACCGTTAGGCGAAGTATGGTAACGCAGTAGTAGGTCTG	2	0	0	7	1	0
ACTAATGGGCCTATGTACCTAAGGTCGGGACAGGGCAGGT	2	0	0	40	1	0
GTAGGCAGGGTCGTCGCGGCGTCGTCCGGATATCCATGGG	2	0	0	17	1	0
CTCCATAACGTGTAGAGCAGGCTAATCACCAGTTTAAGTC	2	0	0	49	3	0
TACGGCAGGACGCCAAGGCCACCTTTAGGTTGGAGCGATG	2	0	0	34	2	0
GAATTTCGACCCTGACTAGTACATTAGATGTCGAGGAAAG	2	0	0	5	2	0
GGACGCTTAGACTCTCTGCGGTTGAGGAGGTGGAGTGACA	2	0	0	18	1	0
CCTCATCTTCAACCGCTACAATAATCCCAACTCACCCCTC	2	0	0	24	2	0
CAAGTTGAGTCTTCGACATATTGAACCGGGTCCCTCGCCG	2	0	0	4	1	0
CGGGACCAATCGACTCAGTGTCAGTAAGTCCGAGACTCGG	2	0	0	4	1	0
CCTTTACTCACACATGAGCAAACTCAGGGGAACGAAAACC	2	0	0	32	1	0
GGGGTGTCGCCACGAGGTCCGGCAGTGTCCTGGGCGCGTG	2	0	0	4	1	0
GCTTGATCTTGGTTCCAAGAGGTTACTGATGTCGATCTAT	2	0	0	24	1	0
GAAAGGTTGATTGTTCAAATTGACCTGGGGTAGTGCTAAT	2	0	0	32	1	0
TCACTGGAAACACGCATGCCTCCCTACGTGAAGCAGTCCG	2	0	0	31	1	0
TCTACTACCCTGCCAAAGGCATCTGCTACTTTAAGTCTCC	2	0	0	20	1	0
TAACTCTAGGACACTATGTTTAGCTCTACCCGGCCTCGGC	2	0	0	60	2	0
CACACGCTAGACAAGCCCGCGACCCAGGCACGCCGCTTCG	2	0	0	31	2	0
TGTGCAGGGGGCGCGTATGGGGTGGCGTGGGCTGTCGAAG	2	0	0	14	1	0
CTGGTCTCCATCTCCCTCGTAGCAGATCGCCCACGTCGC	2	0	0	47	1	0
GCGCTCGGGCAGGCGTCCGTGGACGCACAGGATAGGCGGG	2	0	0	12	2	0
AAGCTCGGAGGCGGGGGCGAGCGGGGTGGAGAGAAAGGCG	2	0	0	7	1	0
TTGGAGAAATGGTGGGAGTATGTCTCATTCAATTACGGCT	2	0	0	56	1	0
ATTCGTGCCCAGAGTGGTTGGGCGAGTGGGTTGCCCCGGG	2	0	0	45	1	0
GGTCTTATGGTTGGTTACGAGGACCATTCTTTGATTGACG	2	0	0	23	3	0
CAAGACGAGTTTGAACGGTAAATTCCTCTGAGCGACAGG	2	0	0	6	1	0
CCACTCTCTTAGGTTACAGGCCCTCAGTTGGGCAAGCAGT	2	0	0	25	1	0
GAGGCCGGATCACCGGACATAGGGACGTCACTGTCCAGCC	2	0	0	10	2	0
CTGTCCGAGGACGGGTGGCTTAGCTTGTTTTCCACGCAAT	2	0	0	34	1	0
CTAAGTATTTGACTAAGGCGGGGTTATATCCCCCCAGTCG	2	0	0	18	1	0
GAGTGGATTCTTGCACAAGGATTGCACCACACGGAAACTC	2	0	0	57	1	0
GATTGTCAGCTCACATTGAGCATTTTAATCTATATATGGC	2	0	0	1	1	0
GACCACACGCGCTTGAATCCGATTACATCTGACCATATTC	2	0	0	1	1	0
TAAATTATAGTTTACACAACTGTATAAAAACTATCATTTG	2	0	0	2	1	0
TGCCGGTCACGGCCCGTTTAGGCGCTCTGAGGGGCGTGAC	2	0	0	32	1	0
GAGCAACAGGTATAATTGATTTACATTATTTTGCTCGCTG	2	0	0	7	1	0
GGGCAAGCTCGCTATGAAGGGGGACCGATGTCGGGACTAG	2	0	0	21	1	0
TGATACCTCCGATGGCTAGGTGTGGGACAGACAGTACCCG	2	0	0	5	1	0
AATGTTTAACGTGTAGTTATGCTGCATTTGTGTTTTGTTT	2	0	0	31	3	0
GACCTTCTACAACATGATGCCCAACTCCTCAATACCTTGG	2	0	0	1	2	0
TTCGACTTGGTCAGATCGAATAGTGTGGTAATACGTAAGG	2	0	0	13	1	0
ACCCCGGGTACACTATTCGTTGGTCTAAGGCTTCTTCTC	2	0	0	3	1	0
TTGCTCGGGGCCTAGACATTCGCCTACACGTGCGTAGATG	2	0	0	3	1	0
TGCACCCTTCCGACAAAACTTACTTCCAACTTCTTCTAAA	2	0	0	27	2	0
GACCTAGATGTGTGGACTACCAAAGGGGACTCGAAGGAAC	2	0	0	10	1	0
CGTGGGTAACGCACAACAACCAGAGTCATACGTTTGCTAA	2	0	0	10	1	0
TTACAAATTAATTCCAATCATCCTTTTAATATTCATCAAA	2	0	0	3	1	0
TCATGGGGCCCGTTGGTAATGCCTAGTATGTCCTGTAGAC	2	0	0	11	1	0
GATATAATTTACAACTTAACTGGTATATTAGATAATCACA	2	0	0	18	1	0
TCTCTTCCAGCCTCCACGGACAGATCCACTTCCTGACTAC	2	0	0	56	2	0
CAAACCCCGGATAATTTTTGATTGCGTGGGAATACGGGGA	2	0	0	50	1	0
GTCAACTCACATATCCCAAAGTAATCTAAATTACTTCATC	2	0	0	34	1	0
AAGAGGGTATATTCTGATGAACTTATCCCGATGATTCGAG	2	0	0	8	1	0
ACGTGGAGGCCTCGCGCCAATGCGGCATTTCCAGTGGTCA	2	0	0	50	1	0
CTGGGGACTCCCTCTAGGTGGGGTAGCTAAGTGCTCCAAGA	2	0	0	23	1	0
TTACCTTGGTTCTTCGTACTTGTCCGAAACATGCGCCGAA	2	0	0	9	3	0
CCCTCCCCACACAATCTATGAATCTATACGCCAAACTAGG	2	0	0	10	2	0
CCTGCGGTCCTATTGTATGCTACTGTGTATAGCCTGATAA	2	0	0	1	1	0
ACCACTAACCTTTAATACAAACACTAAAGTTCAAAAGCAG	2	0	0	13	1	0
GCGATACGGAACAATCATTCGTAGCTTGAAGGATTGAGGG	2	0	0	16	2	0
GGAGGGGACAGTCCTCTCGGCGGAGGGGTGGACCGCTGGG	2	0	0	43	1	0
GTGTCATAGGGAGAGTGCGCTCCGGCGGTCCTCATTGGAA	2	0	0	27	3	0
CGGCCCTACAGCTCAGGATGGACGTCCGCAGCCCGGATT	2	0	0	12	1	0
TCGTCCATAGAGAGATATCGAGGGTATCTATCCACCAAAG	2	0	0	15	1	0
GCTGAACTATTTTCGTTTTCCGAATGACGTCGAGCTTATC	2	0	0	12	1	0
CGGCATGATGCTAATGCAACACGCCAACTTGCCTTTCGGT	2	0	0	13	1	0
GTGCTTGCAGATTGATCGCCGGTACCATAGGGCAAGCTCG	2	0	0	1	1	0
GGGTCTCCGATCAGGAAGTGCTTGTCTTACATTTGGTATC	2	0	0	6	1	0
TTTTTATTATTTTTTTTTTTTTTTTTTTTTTTTTTTTTT	2	0	0	2	1	0
ACTCCCCGTCATAAACCCCTATCCCTAAATATAACAAGTA	2	0	0	18	1	0
TGGAACATCTGCCTCACAACGCTCTCTTCTTGAGATTTTC	2	0	0	37	3	0
AAAAGTACACATACATTACAGTCATAGAATCTTGTAACTT	2	0	0	52	1	0
CAGTTACAATCCTTCATAAACCTCTATTTTTAAGAGGGAG	2	0	0	11	2	0
TATCGGAAGCAGGAGTACATCGGGTAAGGAGTGCGGGTCA	2	0	0	28	2	0
GGTTGGATTGGGGGCCTCAGCCAAGATAGGGGGGTTTTG	2	0	0	8	1	0
TAACGTTTGGTGGGGGTTGTAACGAAACACCCCGTCGGAT	2	0	0	20	4	0
GGAGAGCCTGGTCGTGCGAAGAGCTCCTAGCGGTCGTCGG	2	0	0	16	1	0
TGCGGCGTAGAAGGCCGTTAGCTTGCTAAGGTTCGATCCG	2	0	0	18	3	0
GGGATTAAATGCCACATACAGAGTAGTACGTGATTTAACG	2	0	0	19	1	0
TGTGGCTCCTGGGTTTGGAGGTGCCCATGAAACGTAGTGT	2	0	0	1	1	0
TTCTTTCTCTATGCTGTTGTCCGCGGTATGATTTACACGA	2	0	0	15	1	0
GTTCTTAAGTAAGGGCGGGTGTACTGGCACCAGATACAGC	2	0	0	29	3	0
CCCCTGACGCGGGAGGCCCTCCAGGGTCAGTATCATAGCC	2	0	0	15	2	0
CGTGAGAGTAGTAGAAAAACACTTCGGCACGTGCGCTGTT	2	0	0	30	1	0
ACCATACAACAAACATCCACCAATAAATACCCGGCCAG	2	0	0	14	1	0
GGTAGGCTGGGCGTCTGGCTCCCCTCTAGTGGGAGAGAG	2	0	0	1	1	0
CTGTGCCGTGAGCTGGTGCAGCGACTTCTTATCGGGCTGT	2	0	0	16	2	0
TTATTTTTTTTTTTTTTTTTTTTTTTTATTTTTTTTTT	2	0	0	1	5	0
GCGGTGCCCAGCATCCCCTGGGGAGCCACAGCAAGCTCTG	2	0	0	27	1	0
TCGCCTCCTAGACTAGGTCGGAATCCTGTCGCGGTGAACG	2	0	0	7	1	0
TAATCGTATTTAAAGGGACCTATTAGGGTGCCGGGATCGT	2	0	0	24	1	0
GCTACGGGGTTATCCTTGTGCCGGTCGGGGTTACTCCGA	2	0	0	2	1	0
GAGCGCTTGACATTTAGGAGATTGTTACTGGGTCCGGTCG	2	0	0	8	2	0
GCGTATCAAGGTGGGGCGGACTATTAACTAATATTGCCAA	2	0	0	44	2	0
TTCTCACTACGGCGTGAGCGGCGAATCCCGCTACGGACGG	2	0	0	31	3	0
CAGACAGAATCGCGGGTGAATGGGTAATCTTATGGGCGTG	2	0	0	9	2	0
TAATGCTTGATCTACAGGCCGCTTTTTGGTTTGATTTGTG	2	0	0	53	2	0
TGACAATAAATCCAACCCATTATTCCAATTTTCAACCCCT	2	0	0	57	1	0
TCGCACTCGAAGTAAGGGCGCCGCCGTGGGCATTACACAG	2	0	0	1	1	0
CAGAGGAACACATCAAAGAAAGGAGGGTCCAGGTGACG	2	0	0	14	1	0
CGTGGGGATGAGTCGCAAAGGGCTTTGGAACCATGTGGAA	2	0	0	22	1	0
GGGTGCGACAGTAGGCGGCCGGGGACAACACGAATAGCAA	2	0	0	33	1	0
TGTTATGCGGGGCGATGCGGGAGGACTGGCCAGCCGAGGA	2	0	0	46	1	0
GGTATGGGGTGCCATATGGACCGAGGATAATCTTGCTCGA	2	0	0	29	1	0
TTTTTTTTTTTCTTTTTTTTTTTTTTTTTTTTTTTTTTTTTT	2	0	0	1	4	0
CTGGACGTCGTTACACGCGCGCCTGAAGTCGTCGGCCGAG	2	0	0	20	1	0
TCCGGACGCATCAGGACGAGCGTTAGTGGCCTCTCGGGAA	2	0	0	8	2	0
TTTTTTTTTTTTTTATTTTTATTTTTTTTTTTTTTTTTTTTT	2	1	0	0	1	0
AAAGCTCGACCTAACCAATACTACCTAGAAACCAATTATA	2	0	0	31	1	0
TACTTGGGGTAGGTTATGCGAGCTCGAGTAGCGAAAGTGG	2	0	0	28	1	0
GTACATTTTCTGCAGGAGAATGTCGCCCACGTCCTTCCAA	2	0	0	39	3	0
AGTATGACGTCGGCAGCAACTCGGGACCACAGCCTTCGGG	2	0	0	23	6	0
AGGGGGGCATCAAGCGTGGCCTCCGGGAAGGGAGAAGGCG	2	0	0	16	1	0
GCACAACGGCAGTTTTCATTATTTCTCCTAACCATGATTA	2	0	0	16	3	0
GCGGGCATAGTGGGGGCGGGGCTGAATGCGGACTTTATCG	2	0	0	4	2	0
CGTTGGTACTCTAGCGAGAGGGGAAGTTGTCGCCCGGCGA	2	0	0	6	3	0
GATCAGGGGATACCGCTTTGCCTGAAGGAGTTGCTGCAAC	2	0	0	39	2	0
ATGAGAAGGGCATAAGGGGCTTAGAGATAGGGCTCTTTA	2	0	0	37	1	0
GATTGGTAGGGGGGCTATTAGCGTGATTAAGGGATGTTGC	2	0	0	19	1	0
GACAGATGGCCGCCGGTACTCCTCGGGCACAGAGTGCATA	2	0	0	2	3	0
TTTACTATTGCCTATCGACTCATCTCTCCCAAATGAAATC	2	0	0	39	1	0
AGGCGGGCGTGCTCTCACAAGTGTATGGACAGAGCCTTAC	2	0	0	30	1	0
TGCTGACGCGGAAGGAACACTATTTGGGTCTAACCTATTG	2	0	0	72	1	0
CTGTGGAAACTCCACACCTTTCCTCCTAGCCTAAGGCTCG	2	0	0	15	2	0
CGTCTGCACGACCACAGATTCGTCATAGGTGCAAAGCCG	2	0	0	3	1	0
GATGTGACAGGGAGACAGTGCTAAGAATGCTTACTGGGTC	2	0	0	24	2	0
AGGGGTGAGATAGCTTTTACCATGGCAGGTCTGAGTGACG	2	0	0	12	1	0
GGTGCGGTAAAGGTTGCGGTCGCGTTTATGCTTTGCTTGT	2	0	0	13	1	0
AATTTTTTTTTTTTTTTTTTTTTTTTTTTTTTTTTTTTT	2	0	1	0	5	0
CAGACAGAACTGAGGGCAAACAATGGCCACTTACCGTCAC	2	0	0	36	2	0
GATTTTTTTTATCATTCACGCGTATTTGAATAGGGTTTGG	2	0	0	8	4	0
CAAAGCTAGCTTGTTACATTCCCGACTAGCTGGTACTGGC	2	0	0	27	1	0
TCGTACGACTACTAGACTTCTTGGTGGTGCCCTTACAGCT	2	0	0	6	2	0
AAAGCTCACTGATATCATCGTGAGCCGGCCGTCATTGTCG	2	0	0	53	1	0
GCTCTTTCACGCTTGAATAGGGGACACCGTCGAGGGACGG	2	0	0	1	1	0
TGTCTAACTGAAAATCTCATCTTTCAGATGCGGCGTACCC	2	0	0	54	2	0
CCCCGTGGGCTGGCTTGGAGGCCAATGGGAGGACACATCG	2	0	0	6	1	0
TTTTTTTTTTTTTTGTTTTTTTTTTTTTTTTTTTTTTTT	2	0	0	1	9	0
CAAGGGGCAGGCGAGGCAGGCCTCGAAGCTTGGTAGGCCG	2	0	0	33	1	0
TGAGCCACCCCGCGCTCCTGTAGTGACTGCTGCCGCAGAG	2	0	0	8	2	0
TGAAACGCCACGCCTATGCGGTCCACCTGTGCCGCGCAAG	2	0	0	10	1	0
AAATCCATTTCAGAAATTAATACACATTGACTGTAGAAAG	2	0	0	4	1	0
TGCACGTATTCCAACCATTATAAGGGGCTGGAAACTATAA	2	0	0	7	3	0
ACTCATTCCTCTACTCGATCCCAAAATTCCTCTTTTTACT	2	0	0	23	2	0
CGTGTGCTTCTCACATCTTGATCGAGTGTATTTATAACTT	2	0	0	2	1	0
CGCGCAGTCGCCGGCCCACGACAGAGTGCGTTGTGCACTG	2	0	0	33	3	0
TTTTTTTTTATTTTTTTTTTATTTTTTTTTTTTTTTTTT	2	0	0	3	3	0
TGCTACGTAAGTGCTGGACGGCAAGTATCCTTCGTTATCG	2	0	0	14	1	0
ACGGAGGACACAATTGACGAGTTTTTACTCACTCTAAACA	2	0	0	18	2	0
GTCAAATCCCTTAGCTGATTAATGGGCGAGACGATTGCAG	2	0	0	61	1	0
TAACTACTTGCCGCCTTAGGGGCCTTCGAGGGCCGTCCGT	2	0	0	42	1	0
GGAGGGGTGTCTGTCATGCACCCGTGTTAACAGCGGACTT	2	0	0	3	1	0
CCCAGGCCGAAAACCATTAGACGGGTTATAGGTAAAACGA	2	0	0	19	1	0
CGGCGGGTGGGTGCAGAAGCGATCGTAGGCGGCAGCAGGC	2	0	0	27	2	0
TTACATCTCTCTAGAAGTAGGATACGTCTCACCTCGACCG	2	0	0	2	2	0
TCGTTTCGACGGACAGTTACCTTTCGTATACCTTTGATTA	2	0	0	34	1	0
AAGGTTTCATAGTATAGAAACGTGAAAGCTGCGTACTAAG	2	0	0	14	1	0
GTACAAACAAGTCCCTATTTATGATAAATTAAGGGGTCT	2	0	0	3	1	0
GTTACGGGTGCTCTGACACTCCCAAATCGACACATTCCAA	2	0	0	26	1	0
ACTGTAAACGAGCTTGTGACTACGCTGGGATGCGCAGAAG	2	0	0	16	1	0
ACTTCGTTGTGCACGGTCTTGGATATCCTATACGCTAGGA	2	0	0	8	2	0
CGTGAATGAGCAATCGCAAGGTTCCTTATTGGGTGCTTTA	2	0	0	2	1	0
CGGAGGCCATGAGACTAAATTGCTATTTGGAGCTGAGTTG	2	0	0	20	2	0
GACACTACAAATAAATTTTAGCTATTTCTTTCATATCACC	2	0	0	26	1	0
TGCTGGAGCCGCGGTCTGGAAACCCTCACTCCTGATGGGG	2	0	0	47	2	0
ACCTATATGATGTCCCTTTCCGAATTTGAATTCAAGAGAT	2	0	0	25	2	0
CGAAGGGATTTGTTGTCACCTGGTGCTCTGACTCATTCTT	2	0	0	15	1	0
CCTTGACATGTTTTCAAAGGTCACGACCTCTTAGGGCTGC	2	0	0	5	2	0
TGGATTCGGTGGAGAGAAGCCAAGGGCCGGATCCATTTTT	2	0	0	36	1	0
GAGGCCTGCACAATTCGCTTTCCTTCTCGCGGCGAGAGTA	2	0	0	4	1	0
CCAGGCGTCCGCGCCGCACCCTAGTACGTCCGGGGTTTCT	2	0	0	8	5	0
TATCCAGGGGGCTACTAAAGATTGTGCACACGATGATTTG	2	0	0	23	1	0
ACAGCCAACTTCATCCTTCACTTATTGCTTTTCATGAACG	2	0	0	8	1	0
CGGTTTGGATAGCTCCTACAGATATTAGAGTTCGGAAGC	2	0	0	1	1	0
TCGTCGGACATTATATGTCAAATAGCTATATTTCTTTACA	2	0	0	34	1	0
TTGTTGGAAGGGCTCGCGTCTGTGCTTGGGTATCCATGTG	2	0	0	6	1	0
CTAGCAACAGCTTTATACGTCTAGCCCCCACTACTTGGGC	2	0	0	37	1	0
TATTGGATTGATCACCGGATTCAGGGATCGGTGGTTTGCT	2	0	0	16	1	0
CTTAACTTTTCCTACCTAACCAAAAAATTAACGAGTTGA	2	0	0	9	1	0
GATGTGATGGGCGAACAGAGGTTTCTCCAAGAGACGAGGG	2	0	0	24	3	0
AGGAGAGAGGGCAGAGTCAGAGGCTAAGTATCGGCTGTGC	2	0	0	6	1	0
CGTAAGTCAGTGGGAAAAATAATTGGAAGACTGGAGCTTT	2	0	0	10	1	0
TTTTTTTTTTTTTTTTTTATTTTTTTTTTTTTTTTTTTTG	2	0	0	1	2	0
TCGTAATAATCTGTCTAACCATCGTAGGTAACTTAAATTA	2	0	0	21	1	0
CGTTCTATAGATATGGTGGACGTCTAATTTTCTAGTGTTA	2	0	0	27	2	0
CGGAGGTACCAGAGATGGCCCACCGAGCTGTGCGTGGATG	2	0	0	5	1	0
CGTACGGCCACACAGTGGTACGATGAGAAGGACGTTACAG	2	0	0	1	1	0
ACTGGCAACCTCTAATAACACTAAGCTCTTCAAATTTCTG	2	0	0	12	1	0
GGACGCAACATGAATCTATGCGATGTGCGCACTTCTGGGG	2	0	0	9	1	0
TAATAGCTCGTATTAACGACGCCACTGATCATAACGGGCA	2	0	0	19	3	0
ACTATACTTAGCGGTTCAGTGGGAGTCCGTCGCCCCCCG	2	0	0	7	1	0
CTGCCTAACGCGCACGTGGATAATTTTACCCTATAATTCT	2	0	0	20	1	0
GTTGGCGGGTGCTCTCAGTATGATGCCTAATATAGATTGG	2	0	0	7	2	0
AGTGGGGTCCTACCGCGGCGGTCGTGGGACTGATAAAACT	2	0	0	1	1	0
GTAGTTAGTAATCCGATTTTTTGTACTTTTTATAGATTTT	2	0	0	8	1	0
GTGTTCCGATCGGTCCCTGCCGTGCGGCGTGGGGACACTG	2	0	0	21	1	0
ACCTACCTTTTTCACATGCTTGTTCTTTATGTGTAAAAAT	2	0	0	11	1	0
CCACCGCGAGGCCATAACAGAGGCGAGGGCAGCTGTCGAC	2	0	0	28	1	0
GACGCTGCGGGGTCGGATAAGGTGGAGGGGTGTAGCGGCG	2	0	0	2	2	0
GGCCGGCGGTAATGACCCCCACAGGTACTCTATTTTCTAG	2	0	0	3	1	0
TTAGGGCTGGTGATCCCAGAGAATTTATATAGGTAATAGC	2	0	0	15	1	0
GGAAAGGATTTGGTGAGGCGGTTGCCTAATTGTAGGCTCG	2	0	0	20	4	0
CTTACAAATTGGATGGGCTGAAATACTTTGGATTATAATG	2	0	0	43	2	0
CGAGAGAGCGTAGAGTCCCCGTTGAGGGAGGGGGGTAGAA	2	0	0	22	3	0
CGCGGAGGGGATAGGTTAGCTAGGTGTTGTGCACCCAACC	2	0	0	61	1	0
TGACTTATCCCTAATTTTTCGATCAGCCTCTCACGGGTC	2	0	0	26	1	0
CACGGAAGGAGGTCGGTTGACCCAGGTACGAGAGCGTTCG	2	0	0	2	1	0
CCTAGTATTCGGTGAAGGAGATGCCCAACACGCTGTAACG	2	0	0	23	1	0
CGCATTTTCCGTTATTGATTTTCCGCACTCTAATCCTTTA	2	0	0	31	2	0
ATTTTTTATTGTTTTTTTTTTAATTAGATTCTTTTTTTATT	2	0	0	1	1	0
GTTATGACGGCGCCGGGGCTGGGTCAGACACCATGCCTAG	2	0	0	14	1	0
TATTTTTTTTTTTTTTTTTTTTTTATTTTTTTTTTTTTTT	2	1	0	0	2	0
GTGTTAACTTGTTGTTTGAAGATCATTCATCTTGCCCTCG	2	0	0	16	2	0
GTTAAGTTCCTTACAAACAATTTTTTCCATTCTTCATTTA	2	0	0	8	1	0
CTGAACCCTGACTCGATGCGCCGTGTCTTGTTCAAGCAAT	2	0	0	9	1	0
TTTTTTTTTTTTTTTTCTTTTTTTTTTTTTTTTTTTTT	2	0	0	1	2	0
CTCATATCCACGAATCTCAATACACATGCCTCACCCCCTA	2	0	0	29	2	0
TTAGCCAGCAACTGAGAAATGCAATTTCTGGTCGCCTCG	2	0	0	4	1	0
GAGTTTGTTGTGGGGGGTATTTTAGTCTTTTAATTTTCGA	2	0	0	34	1	0
TGTATCCTTCTCACATTGAACTTTCTTTATTTTTTATTTT	2	0	0	6	3	0
TACTCTTTAGGCCATGTTACCGACTCGACCGTGCTATAAC	2	0	0	7	1	0
CGTTGGGTTGATCTATGGGACTTTCAAAAGTCCACGGTTG	2	0	0	26	1	0
TAGATTATCCATGCTGCGATGCCAGATTTAAACAGACAGG	2	0	0	25	1	0
GAAAAGCGTGATCATGAACGCGACCTGTGTCTTACGATGG	2	0	0	9	1	0
GTTCCTCCGCTACTCTAAGTCAGAGAGCTATAAATTGCGG	2	0	0	6	1	0
TCGAATGTAGTACGTACAATCCGTGCTGGTTCGGGATAG	2	0	0	55	2	0
TATTTGTTTTAATATTTTTTTTTTTGTATTCATAAATCTT	2	0	0	10	1	0
AAGTGGTGGATAACCGCAGCTAGAGATGCTTTGCTTTAA	2	0	0	1	2	0
CAGATGACTTCTGGCTCTACGGAATCCAACCATGTCACCC	2	0	0	26	1	0
GGTGGGCAGTCTGATCGGGAGTGTCTGCCTATTGGCATTT	2	0	0	33	1	0
TTGGGTTGCATTGGCTTACGACCGACCAGGAACGCAGTGT	2	0	0	28	5	0
CCCAAGGTGGCGGATATACACCCTACGGGCCAGGATTAAC	2	0	0	55	1	0
TGAAGAGCTGCCGTATTGGTCACGATACCCCCCCAGACTA	2	0	0	27	1	0
CAGAAATCTGACCAGAAGAAAGCTACAAAAGTGTGACATC	2	0	0	35	2	0
TGCATCGGCATTGCATTTGTAGCGGGGGTTCATGCGTTTC	2	0	0	21	2	0
TGGAGCAATTGGTGGATTCCAGCGCGGTTCGCAGTATAGG	2	0	0	10	1	0
GTGTCAGTATGATCTGACCCCCTACATCACTAACGAACCG	2	0	0	22	1	0
TCTAACCAGGACGGGAGACGGAGAGTACATCCGTCGGGCG	2	0	0	13	3	0
TTTTTTTTTTATTTTTTTTTTTTTTTTTTTTATTTTTTT	2	0	0	1	4	0
GGGCCGCAGTCCAAAGTCTCGAGAGTCGAACTGGTGCGGG	2	0	0	20	5	0
ATTCCGCGCTCAGAAGACATTGGGACACTCCTACACTTCT	2	0	0	48	1	0
CATAGCCCGCCTTTGGCAGATTAGGATGCCGCAGCTCAGC	2	0	0	58	2	0
GCAGAGTATAACCCACCGTGTTCGCTATTCCTTCAATCCC	2	0	0	3	1	0
GTGGATACCTAAGCCTTCGGCCCGGAGTGGGGCCTTTGTG	2	0	0	2	2	0
GTGGGTTTTCCAAGGGGCGGTCGGGAACGCATCCCCTTAG	2	0	0	7	1	0
GACTTCGAGGTGGGGGTTCACCGCAGTTTACTTCGGGGTG	2	0	0	2	1	0
GTAAACTGGTCGACTTGTCGGGTTCCGGCATCAAGCACAT	2	0	0	29	1	0
GACCAGAGACGCAAGGGCTGATGGGCCGGAGCCTCAGAGGG	2	0	0	7	1	0
ACAAGATGGTTTAAGAGGGTGCGGGATCGTTGTTTACTAC	2	0	0	33	2	0
CAGCAATTTCCTTTGAGATTTCTAACAAGTTTCATAACCG	2	0	0	11	1	0
GCACGTTTACTTTTTTTAAAATATGTATTTTTTCAATATT	2	0	0	21	3	0
CACAGATAGCAATAGAGTGTCCCTTTCTGGGCGGGAACCG	2	0	0	19	3	0
TCCGGTAGTCGGGCCGAGAATGGGTTAAATAGCCCGGCGC	2	0	0	37	2	0
CAGATCTAGCGTACTGCCTGCCTGGGTTGGGATCTCGCCC	2	0	0	8	1	0
ACGGCAGTACAGGGCCGGGGCAAGCAAATAACCGTGGGGT	2	0	0	23	1	0
GGAGCGGTCAAGCCCATGGGTTGGCTAAGACAGGGCCTGC	2	0	0	3	2	0
TAGTACGTGTGATGGAGAATCGATAGGGGTAAATTCATGG	2	0	0	35	3	0
CTATACACCTGCTTAGAATAAATCAATAATTGAAAGAGCG	2	0	0	17	4	0
GCGGTTTATTGAACGGAAAATCTAGGATACCTAAAGTGTA	2	0	0	37	3	0
ATGACTGATGGCGGAGCCATCAGGATCGATTGGGTGGATG	2	0	0	6	3	0
GTTCATCCTTTCCGTTATACAGGAATTATCTTTTTATCTT	2	0	0	37	1	0
TAAAAACGGCGAATTGGTCCTTGCATAAATCTCCAATCTA	2	0	0	48	1	0
CAAGGGTGGAGCTGAAGGACTGAGTAGTAGTGGCAGTGAG	2	0	0	2	1	0
TGGGGGTTCGGAGGGGCAGGATAGCGTGAGTCTGGATGTT	2	0	0	42	1	0
TTCACCAGGACCTTAGGGCCCGGGCGGCTCTCGTCCGCTC	2	0	0	1	1	0
ATCAATACATGAGGGTTGTAGTGTGACAATTCCACAGTCT	2	0	0	11	2	0
GAGCCCGTGAGGATAGTGGTTGTGGGGACTTGGGTTACCG	2	0	0	5	1	0
GCTTTCGATCAGTTGACAGTTTTTGGAATGTTCGCGTCTC	2	0	0	30	2	0
TGATGCGCCAGGGAGTGAAAGATCCTTTACTTTATAGCAG	2	0	0	30	1	0
CCCAATTGCAACCGGACCACGCGGTATAAACTCGAAGCT	2	0	0	2	1	0
GGACATGAAGGGAATCGGGTAGCAGGTCTGGGTACGGTTG	2	0	0	48	1	0
TGGGTCCCGCACTCGCAAGACCCCGTTCATCAAAACTAGA	2	0	0	25	2	0
GTACACGGCGGACGACTAGTAGCGTGCACGGCAGAGCGG	2	0	0	13	2	0
AGGAATTATGGCATTGGGGTACGAGACGGGCATGGGGGTG	2	0	0	2	1	0
CCCCCATAAAGTTGGGCCTCAGCGGCCAAGTGCGAAGGAA	2	0	0	6	1	0
CATTATCCTTCCCGATTAGAGGCCCGTCCAGACACGAGA	2	0	0	4	1	0
ACATAAAACATACTCCCCTTGAATTACTCCAACCATATTT	2	0	0	49	1	0
GTTTGGGGATTCGGGAAAAAGTGGATCGCTCCTCCAGAAG	2	0	0	16	4	0
CGGGGCCGAATCTGAAGCGTCCGGTGCCCAGACGTGACCA	2	0	0	19	2	0
GATTATTCCGTCAGGCATGGTGTAGGGAAGTCTTAGACAT	2	0	0	3	1	0
GAGCGGCACTTGTCGACTGGAGGGGACGTTAGACGTTGAG	2	0	0	3	1	0
ACTAACAGTACCTCCTTTTTATAGATGGCATCTTATAGTT	2	0	0	20	1	0
CGCATGGTTGATGCATCTACAGTCCTCGGGTCCAGCTCGG	2	0	0	14	1	0
GGGCAACCTGACTAGTCTCTATCTTGGGTTATATTTCCGG	2	0	0	51	2	0
AGGAATTATGGCATTGGGGTACGAGACGGGCATGGGGGTA	2	0	0	17	3	0
TGGGCAAGGTTTGCAGTGGTTTTTAAGCTATCTTTGAATC	2	0	0	47	2	0
GGAAATCGTTTGGGTCCCGGACCGATAGGACGATTCTATT	2	0	0	65	2	0
TTGCAGACTAGGGTCATAGACAACCTCACTGGCGTTTCCA	2	0	0	35	3	0
CCTTTTATTTTGCCCTTTTTCTTGTAAAGTATTCAGTGTC	2	0	0	9	1	0
CCTTCTCGGACTAGCTCTCTCCGCTCGCTGAGCGCGGGCG	2	0	0	21	1	0
GGGGGACGCTAGCCTATAAGAAGAACGACTAGGTTAGTCC	2	0	0	2	3	0
AAACTCAATACAACAATCCCCACTACCAACAAACCTTCCC	2	0	0	85	1	0
ACGCAACTTTAGGGGAGGGTAGTATCTCGGACTTCGCTGG	2	0	0	23	3	0
TCTATACCATTGGCCGCGTACTTCCTATAGTTGGTCCTTG	2	0	0	46	3	0
CTACAGAGACGAAGTGAGGTAAACCAATTACCGGAATAGA	2	0	0	39	2	0
TTGGGGATCAAATCAACGCGCGGATGTTTGTTGCCCCTCC	2	0	0	35	1	0
ATACCTTCGAATACAGTTCTTATCGATTTGACACATTAAG	2	0	0	5	5	0
TGAGCTAGAGGTGTGAGGGGTGGCAGGCCTGGTCAGTTTT	2	0	0	38	2	0
AAGAAAATCCCTTTCCCAATTTATGAACCTGAAGTCTAAT	2	0	0	14	2	5
ATGGATTGGGGCCTGATCGAGTCGAGATTCTTTAATCTTG	2	0	0	10	1	0
CCATTCTCTATAGCACAAGCACACATCATTTATTATCTCT	2	0	0	27	3	0
TTTTTTATTTTTTTTTTTTTTTTTTTTATTTTTTTTTTT	2	0	0	3	3	0
ACCTCGAGGGCTGGTCTACATCACCCGTTAATATCGTGGC	2	0	0	32	3	0
AAGTAGCGTGCGGACACGCAGGAATGAAGAAATTACATTG	2	0	0	33	1	0
AAGAGCATTGTATGGCAGGGGATGGATGACTCCCTAGGT	2	0	0	54	3	0
GTGATAGTGGACGCAGCTGGGGAATCCATAGGATGGAGAC	2	0	0	47	3	0
AGTGTTTTGTTTAGGGAATTATTTTTCTATTCTAATTTT	2	0	0	1	1	0
TTCTTGGCCGGAACCGGATTCAGATAACCTATAACAGGTA	2	0	0	30	1	0
CAATTTACGTAAACTTTTACTGACAATTTACTTATAATCG	2	0	0	27	1	0
TTTGCCGAGCGGAGTAAGTAGGCGAAGGGAGGCCGGGTCG	2	0	0	66	1	0
CCAGATCGGAGTAACATGTTCACCCGGTGTTCTGACTGAG	2	0	0	28	1	0
TAGAAAAGAAAGTAGGAGTCGGTAATTGACTTTAATCAAG	2	0	0	24	1	0
GTGCAGGACCCACTTGGAACGTTCCGTGTCAGGGCCGACG	2	0	0	8	1	0
GTGGTTGCGATGACGGAATGCGGTGTGCCGCGACTAGATT	2	0	0	67	1	0
ATCAGCCAGACATTCATTACGCTTATTCCTCGACTCCTTG	2	0	0	3	2	0
GACCCCCCGATATGCCGTAATCGAGTTGCTCTACACGGAG	2	0	0	3	1	0
CTATCGTCACGCCGTCCCTCCCGTGATTGAAATTGCCCCA	2	0	0	19	1	0
GTGCGCGGGCAAAGGTTGCGCGGGATTGTGGCAATGGCGT	2	0	0	7	1	0
GCTATGCGTCCACAGGGCTCACGCCAGTGGGGGAACCCCC	2	0	0	5	1	0
CCCATCATAGCCGTGGTTAGGGGGTTCGGGGATAACTGGA	2	0	0	22	3	0
GCGTGCTGGGGGGGGGATTGAGAAACGGGTAATACTTAGG	2	0	0	6	1	0
GAACCCACAAGGCCGCCGGTCCCTTAGGCCGCACATGGA	2	0	0	2	2	0
CCTGCGCCGGTTAGAGCGAAGGTTTTGCGATTTATCCGAG	2	0	0	1	2	0
GGGCCCACTATAGGCCTTTTGAAGTCGGATCATATCCACG	2	0	0	2	1	0
GTTTTACGGTTCGCCCGTAGATGCTCTCAGTCGGTTGGT	2	0	0	2	1	0
CTTTCGGACACGACCGCGTACTCACTCCTCATACACTTCC	2	0	0	21	2	0
ACCCCAGTGGTAATCTGGGTGAGGGAACCTCATTAGACGA	2	0	0	22	2	0
ATCCGGTCGCGGCGCGCTGAGGTCTGATACGTATCTGGGC	2	0	0	52	1	0
CGGCGTCCGGCAGTCTAGGGATCGGATCTCAGCATCACAG	2	0	0	12	1	0
ACACCCCGGCGGGAATTAACCCCCTGCAGAATTCATAGCT	2	0	0	17	1	0
ATAAGCGCTGGTCTTGGGCGGGATACTCATGTTTGGGACG	2	0	0	11	1	0
CAGGCCACGGTTTTTAACCCCAGGAACCGCGCTACTGAAA	2	0	0	55	3	0
GTCTGCTATCTTAACTTGTTCTTTCAGCTCAAGCTTAGTG	2	0	0	33	1	0
GTGACGGAGTAGTTATACTGGTAGGCTCCCGGGGGTGGC	2	0	0	26	2	23
GTCTTTGAATGGCTCAGGTATTTTCAGTTTAGCCCTTCCG	2	0	0	20	1	0
GAGATCCGTGGTAGGTAAGAGACACAGCAGTTGCTGCCCG	2	0	0	11	1	0
TCGAATGCGCTATAGCGTGGTGTCCCATGGATTGAATATT	2	0	0	2	1	0
GACGGAGTCCTTCCCGATAGCTCGATCAAGCCAACAGCAA	2	0	0	1	1	0
AGTTGGTTAGACGGTCGATCTATGCCATTATTGGAGACGC	2	0	0	26	1	0
TAAATTGTCGGCCGACTTATTTTTCAAAGCACATTTACCC	2	0	0	32	1	0
TTCACTGCGTGAAGCTAGCCGTCCTACTACCAGACTTCCC	2	0	0	39	4	0
ACGGCAGACTCGCTTGGCCCGCCGCCATTGGGCGAGTACG	2	0	0	5	2	0
GGGGTGCATTCGCAGCGGCACGACGTGTTTAGCGCCACA	2	0	0	9	1	0
TTTTTTTTATTATTTTTTTTTTTTTTTTTTTTTTTTTTTT	2	0	0	1	3	0
AGTAGATTTCACCTGCGCTGGCAAATTCTTCTCGTCGCCG	2	0	0	15	2	0
ATATAGAGTGGGGGCGGCGCGGAGTGCGAGAATCTAGTGG	2	0	0	58	1	0
GTCCATCCTCGCCTCTCATTCCGTAACCCATTTTGAACGA	2	0	0	27	2	0
CGGTGTACTAGCGACTGAATGATGCTCACGTTTGCCCGCG	2	0	0	3	1	0
ACCACTGAAAAATCGGTTCTTTCAGGTATGAACGGTTGGG	2	0	0	3	1	0
CTTCTATCCTCGAGTCAAAGGTAGAAATAGTAACGCCTCA	2	0	0	28	1	0
TGAAAGCTCCCGGACTGCACAGGCACCATCGACGAAGGCG	2	0	0	73	3	0
CCCGCTCTAGTTCTACTTGTAGGAATGGTGTGTTCGCGGG	2	0	0	28	1	0
GTGTACTCCCACACCTGTGGACCTGGCAAGTTTTGCGAAT	2	0	0	40	5	0
TGTACGGAACGGACCGTCGACCGACAGGGGCTCCTTCGAG	2	0	0	5	2	0
GACATTCATAGTAAGAGCCGCGCGGGCATGCTCTGCAGGC	2	0	0	21	2	0
TGCCTGTGCAAAGTCCGTTGTGTGTTTCCTTTTGTTGGAA	2	0	0	40	1	0
CTCCCACACAATGCAGTTACCCAGTACAACAGCACCCTCG	2	0	0	14	1	0
CGAATGACGAGAAGGCCTCTAGAAGAGCCGAGATTCTCTG	2	0	0	40	1	0
GGGGGATGAATTTACGACGGTTCACGTCAGATTCAAAACG	2	0	0	44	3	0
CAGGGGGGATCTTCCTACAGGAAAGTTTTTTGGGATTATT	2	0	0	18	3	0
GTAGCCATTCCGTAGCTTGAACATCATTTTTTCTCCATCG	2	0	0	1	1	0
GGGTTCGCGGAGATCTGGGAGTTGTTAAAACGGAACGATA	2	0	0	37	1	0
GGGCGAACTAGTTTCGGGCAGCGGAAGCATAGGGGAGAGA	2	0	0	27	4	0
CTTAAGTTTCTCAAATTTAATCATGTCGTTTACTAGTCAC	2	0	0	36	1	0
TGGGGGTCTCGTGCAACAAATGGAATGCAGCTATGCGGGA	2	0	0	26	1	0
TAGCACGGCCTTTACGAATCATGGCTCGGCTTGGCAGCCC	2	0	0	82	2	0
CTATTCGATGATATCATAAATATATACCGTCAAACTCTCC	2	0	0	38	1	0
GGGAGCTCGTCGGCCCGGCGGGAACATACTGAAGCATAT	2	0	0	1	2	0
TGTGAGGCCCAGGGGTCGGGCGTGGTTCCTGTGCCCCGGC	2	0	0	37	4	0
TGGTACTTAATTTTTGAAACTTAATTCTAAAGTTAGTGCC	2	0	0	20	2	0
CTTAACAGATCTCAGAATAGCTCAATATTCAAATATCTTG	2	0	0	10	1	0
CTTCATATATCTTATTAATATTTTTACAAAACTTAATGAG	2	0	0	4	1	0
TGGGTTCGGGAACTCCGTAAGGTATTAGTAGAACGAATAT	2	0	0	18	1	0
GTAATAGCCCAACGAACTGCTTCCCGCCGCCACTGCCACT	2	0	0	1	1	0
GAGGGTAGGAATCGCAGGCGCAGTCGCTCATACTTGTACC	2	0	0	10	1	0
AGGGCCTCCGGAGGTAGCTAGGTATTGAGGAGCTTGCGCT	2	0	0	6	2	0
CTTCCAAACAGGTGGGGGCGCGTATTAAGGAATGATGTG	2	0	0	3	1	0
GTATTTTCGGCCCCCTACCTATAAATAGTTGTTCGGAGTG	2	0	0	3	1	0
TCGACCTTCCGGGGTTAGGGGAGCGTGGGACGCTTGACAC	2	0	0	21	1	0
CCCTTGGTTCTCCCGTGGACGTGGCGCAGACCCACACCTC	2	0	0	26	2	0
TCCACGTTTACTCACGGGCGGAGAAGGGCAGAGCGGATGG	2	0	0	10	1	0
TACTCAGATATTATTTTTTCACAGGGGTATTTTGGTTATT	2	0	0	21	1	0
CGAGCGGCGGCGGCAGCTCATGTGCGCACAGGTCGTGTCG	2	0	0	2	2	0
TGAACCCAGGGGTTGTTAGAGACGGCTGCAGCGGGCCAGG	2	0	0	65	1	0
CCTGCCCATGCGGATGGGGCACACTAAGGGGCAATCCTAA	2	0	0	48	1	0
GACCCCGAATAATCCGGTGCGCTATACTCGCCAAGCGTGG	2	0	0	5	1	0
GTAGGGTTTACAAGTATACATCAGCATCAAAGAGACCATT	2	0	0	40	1	0
GTATGCGATCCGCCTGGTGTCGATAAGGGGCTTGACGGGG	2	0	0	22	1	0
GGTAGTATGTACATCGCTTGGGATTAGCTTGACATACGGG	2	0	0	44	1	0
TGTTCCATCGTTAGGCGATTGTTCTACCAAGAAGAACTCG	2	0	0	9	2	0
CTGTTTCTTTCGCTCAAACTGAAATCAGTCGCACCATTCA	2	0	0	27	1	0
GAGTTCTCGGTCAAGCTTAGGGAACGGGATTCGTAGTGTT	2	0	0	5	1	0
AAGATCTGTGTCCGGGATGGTTGGGCTGCTGCAGTTTTAA	2	0	0	35	3	0
CACCCTGGCCCCCGCAGCATATGTGCCTCCCTCCGAGTTC	2	0	0	1	1	0
CCGCAGTAGACGAGGCGATCAAGTGACCGAGCGATTTCGC	2	0	0	6	1	0
TCCCTAGTCCTAGGTTCGCCCTGGCACGTTACTTTCTCTG	2	0	0	24	1	0
GGAGAGGACTGAGTGATCTTGCTGTTACCACTTGATACAG	2	0	0	36	4	0
GTCCATAGACTACGCATAGACACACTATTTCTTAAAAACT	2	0	0	17	2	0
CGATAAATTGTGAATGAGGTTCGATGGAATGCATGAGAGG	2	0	0	22	1	0
GAGCGTGACGTGAGCTTCAGGGCCCGGGATCTTTGGATCG	2	0	0	3	1	0
TTGTGACTCAATTGGCTTTTGCTCATTTCTAATATGTTAG	2	0	0	2	1	0
GGTGTACATCTAAACGCTGGAAAACAGACACCCGCGAGGC	2	0	0	69	2	0
TTATGGTACCCCGCCCCGCTCGCGGAAGAAGTACACCAAC	2	0	0	77	3	0
CATGTAAGGACACACAGCAGTCGGTGGATTGACGGGTTCG	2	0	0	10	2	0
GGTTCGTAGATCTGACTTCCTCTACGGGCCGCTTAGGTCC	2	0	0	54	1	0
CAGTAGCAATGGGGGTGTATGTGGCCCATCGGGGAGCCG	2	0	0	8	2	0
CCATAACTAACTCCAATCAATTCACGTTTCCTGTGTCATT	2	0	0	16	1	0
GGGTTTACCCGGGGCAGTAGGCGTTTGAGCGGAGTCTCCG	2	0	0	39	2	0
GTGCTCCCTTGCACTATCAAAATCGTACCAACATGAAGAA	2	0	0	18	1	0
GTGGGATCAAGGCTATCGCATCAGCATGGTGTTCGTTGG	2	0	0	1	2	0
GATACTCCTATAGGAGCATAGGCTGACGAAATTGGTCAGT	2	0	0	25	1	0
CTTCTCTCAATTGTTCGATCTACCTCATTGTCCGTATTC	2	0	0	22	1	0
TATTGATCACTAACCTATTTTCATTACTACCTCTTATTC	2	0	0	1	1	0
TGTCATATTTTTAGGGGGGGTATTTATTTTTTTGTCTTTT	2	0	0	2	1	0
GACGGGAGATCGGGCACGTTCAGGGTGCATGGTGGGCAAG	2	0	0	4	1	0
CTTCGGCGGAGGAGCAGATAGGGTCCGAACGTGCAAAGAG	2	0	0	48	3	0
AGTCGCAATGGGGGGTTTCTGTGGTTTAGCTAAGGAACGG	2	0	0	36	1	0
GTTACTGAAGGACATGTATGCCCTCCAGGACGACCAATGG	2	0	0	14	3	0
TTCGTTGCCCCGAGTTCCTATACCCTTGAGCAGTTGTTTT	2	0	0	43	1	0
TTTGTTAAGGGGGAGTTCCTCGGTGTGGTGGGCTTATTGC	2	0	0	13	1	0
GGGTTGTATAGAGGTAGGCAGCATCCGAGATGGTCGACCG	2	0	0	81	3	0
AGGCGATGGCGAGGGTCCGTTTTCACGCCCCTTATAATTC	2	0	0	17	1	0
GGGACTGCGCAGCTGGAGCAAGGATTATGTGGGTGGTACG	2	0	0	36	1	0
TTCGCTAAACCGAACTTAGCTTAGCGATGCGGCCTCCTAG	2	0	0	26	1	0
GCAACTCCCTTTCAGAATATACAGCGGTAGTACTGCATCT	2	0	0	31	1	0
TATCTTAATTTGAGGATTTTTACTTCTTTTGATTTTTATG	2	0	0	40	1	0
AGTGTAACGCGCGTACGGAATCCGGGAAGTTGGTGGCCGG	2	0	0	24	1	0
GACCGGGGCTGCGAGGATATTGTCGGCGATGGCTCGTTTG	2	0	0	7	2	0
TACAGACAGCCACAACGCTAGATTAAGCTGATTCTTCAAG	2	0	0	18	1	0
GTTTATTAACTCTTTTCAGGGGGTTATTTTTTTATTGTAT	2	0	0	19	1	0
TTCGGAGTTCAGATAATTGGACTGTCTATTGTTTTTGGCT	2	0	0	44	1	0
ATGTGTCATTAACAAAGATTATTCCTTTCTACCGATAAAA	2	0	0	28	1	0
CCTCCCGAGGAATTCAACAAGGTAGTCAAAGCTAGTAGGC	2	0	0	48	1	0
GCGGTATAGGAAGCCGACTGCTGTTCCAGGTGTGTATTTG	2	0	0	74	1	0
TTTTTTTTTTTTTGTTTTTTTTTTTTTTTTTTTTTTTTTTT	2	1	0	0	1	0
TGTAGTCTGCTACGTAGGGGCTTGAACTGGTTTCACTGGG	2	0	0	45	1	0
GGGTTCATAAAGTAGTCGGATAGGGGGGGGATCCGGGTTC	2	0	0	29	1	0
GGCACGGGATTAAGCTAACGGAGAGGCTTACGGCTTTCGC	2	0	0	15	1	0
CTTTCCCACCTACTACACAGCCTACTAATGTCCCTCCACC	2	0	0	33	1	0
GAGTCTAGCAAGAACGGGACATCTCTTTAGTTTGGTTTTT	2	0	0	29	3	0
CATCGCGCCAATTACTATGCGACAAATCAGCGCGATAGA	2	0	0	11	1	0
TTTTTTTATACGTATACCGTTCCTGATATTTATTGATTAC	2	0	0	25	1	0
GGGAGTAGCTTGGCACTCCTATAGGCGGTGCTGGAATTAG	2	0	0	39	2	10
TGCTGTTGGTTTCGTAGCATTTTGAAGATTGTTTGTTTAT	2	0	0	26	2	0
TGGCCTTTATCGTTCGGTAGGACGGGAGTATGTTTTTCCA	2	0	0	26	1	0
CTAATGACTATCCCGTGATCACATCAATCTGACATCTTTG	2	0	0	41	1	0
ACCCCTGGTAAGTGCATAAATCTTCGTCAATTCACCCAAG	2	0	0	52	1	0
GGTTCGTAGTACGATGACACAAATAGACTGCTTAGCATGG	2	0	0	24	1	0
TCTATTTCTCCAGATATATTTATAAATCATCGTCATTTGC	2	0	0	1	1	0
ATCCCCACTCATTTGATGAAGGAATTTAGTAACATGCTCG	2	0	0	1	1	0
GGGATTCCTGGCTGAGACCAAGGGACAAGCGTTCTGTGC	2	0	0	4	1	0
GCACTGGCAATGGCCGTGTTAAAGGCTCGGCTTAGGCCTG	2	0	0	34	1	0
TTGTCAAAGTATGAAGGATTCAGAAATACGGTCATGCTCT	2	0	0	50	2	0
AGTTGCTGAATTTAGGATGTTTTTTTTTTATGTGTGATTT	2	0	0	8	3	0
CGTTTTCTCCGCCCCTACTTGTCAACCTTAGGCTAAGAGG	2	0	0	21	1	0
TCAAATACGAATGATAATCAAACTACGAGGTCAACATACA	2	0	0	19	3	0
TTAATCTCAAGCACGTTTACGATTCATTACAATCCCTTAA	2	0	0	20	1	0
AGCGGATTTCCGACCACACTACGCGTCAATTATTCGTGTA	2	0	0	2	1	0
TTTCGAGGTTCGCGTCCGGTCGTCACCTTTTAGGACGCAA	2	0	0	24	1	0
AGGTTTACATGAGGTAGTACAGGAAGTTGCCTAGCCGAGG	2	0	0	4	1	0
TCATTATGTAATGTTTCGATCCTTCATGACGCAAGTATGT	2	0	0	13	1	0
AGCTCCTTATGAGGCTTAAACTGTTACCATTCCTTTACAA	2	0	0	21	1	0
CCCGGGGATCTCTGCGGTAGCATTAAAACTTGAAGTTAAG	2	0	0	1	2	0
TGGGGGGAGTGGGATTGACAGGTCCAGGCGCGTACCGGAG	2	0	0	3	1	0
ATTGAGAGCTCTATGGGTGGGACCGGCACGGTAAGTTAGC	2	0	0	53	1	0
GTTGACACCGATGATTGTATAGGCTTTTGTCCGTTTAGTG	2	0	0	37	1	0
GGCGGGTCTAGTGAGTGACTGAAAGGTCCGGAAGCGCGAG	2	0	0	15	2	0
AGGCGGCACTTGTCGACTGGAGGGGGCGTTAGACGTTGAG	2	0	0	4	2	0
TATATCTGTAATGTATAAAAGAAACATGTCTCTATTAGAA	2	0	0	19	1	0
TGTGGATTCTAGAATAACTAAGGCAAATAATATCTTCCTT	2	0	0	44	1	0
TGTGAGGTGGGAGTGTCTCGTCCTTATCTACCAGGGTCGA	2	0	0	41	1	0
TCATTGGAGGTTGACAGGTTTCGGTATGGTTTGAACTAGT	2	0	0	47	2	0
CTTGTTAGAGACAAAGCTTGACTAGGGGGAGGAGCTCGTG	2	0	0	38	1	0
ACCTTCATTCATTTATATTTATTTAAATGAATCAACTGTA	2	0	0	11	3	0
AAGCGTACGCATAACGGCCTATGGTGGCACCCTACTCTCG	2	0	0	3	2	0
TTGTATTGGACTTAAGCATCGACTATGTGATGAATTCATG	2	0	0	25	1	0
GCACTCAACTGGCAACGGTGTAGAGTTCAGATAGTACGTC	2	0	0	7	1	0
CCCCCTTATACTTCAAGTGCCAACGGTAAGCATCGGAGTT	2	0	0	48	2	0
CTTCACATGCGAATGCCTCAGAAGTGGCGCTCAGTCAGGG	2	0	0	47	1	0
GCTTGAATGCGGGATTTTGCTCGGTTCCGTGGTAATTGCG	2	0	0	2	2	0
GGAGTATTCCGCGCAAGCTGGCTGGTAAGGGCCAGGTAGG	2	0	0	8	2	0
ACCTCGGCTGCCAACTTGCAGGTGGAACATTATCGGTGGC	2	0	0	28	1	0
GGGAGAGTAAGGTGCTTTGCTCACCAGCCGGGGAATTATC	2	0	0	6	3	0
ATCGTATATGGGTGATGGATGCATCTACTCTACCAATAGT	2	0	0	38	1	0
AAACAGGGGCGCCATGGGTAGCGCGGGGAGAGGCCTAGGG	2	0	0	22	1	0
GCTTATGTTTTAACCTTGTATGTCTAAGAATGACGATGA	2	0	0	4	1	0
AGGGAAAAAGGACTAGAGCTTGTATGTGTGCATCTGTACG	2	0	0	6	1	0
CTTTCAGTGACGTGAGGCCTCATGGGCGGCGGTTCTGGGC	2	0	0	18	1	0
CCCAAGTGCCGTGAAGGTTAGTCCAGGGTAGAGTTGCCTT	2	0	0	31	1	9
TGTTTTTCGGCAACTATTCCAATGTTACCCTAAAGAGATA	2	0	0	26	2	0
CAACATCCCCACCCTCCTAAAACAAACGTTACCGTGTCCC	2	0	0	16	3	0
TTCGCGGGTGGTTGGCTGGAACGTTATGCGGACTGTCG	2	0	0	1	1	0
TACTTGCGGCTTGCCAGAATAGTCTCGCCACACTTCCTTA	2	0	0	43	1	0
TGCGTGATAACCATCTTGTGGGTACAGGGAGGACCGCCTG	2	0	0	4	1	0
CTAATTACCTTTATTACAGGATTCAACTTATCAGAAGTAC	2	0	0	54	2	0
CCGCAATTCTAAGTGAAACTAACCATTGACATCTACACGC	2	0	0	6	3	0
TCGGGATTTGGGTCTGTTAGTGGGGTCTTTCACGATAGCG	2	0	0	39	1	0
TATTTTTCCATTTTTATTTTCTTATTTTTTTTTTAATTTT	2	0	0	11	1	0
TCCGCCAGAAACCGGATTAAGAGTGACTACCCTAGTATGG	2	0	0	47	1	0
ACGTACTTAATGATGAGCGTATCCGTCAATCTCACACGTC	2	0	0	42	1	0
AATGACAGAGTGGCTATTACACGTGAAGCATACTCGTGGT	2	0	0	14	1	0
GTTTAAGGTAAGGTCATGGCAGGGGTGTTGTTGCTGTGGA	2	0	0	63	1	0
TAATGCGAGCCACTTATTAACCTGAGAGTAATACGTTTCC	2	0	0	30	3	0
GAGACCGAGGAGTGTAGGGCTATACGCGAGTATTGAGCG	2	0	0	1	1	0
GCAAAACGAAGATGTCAATTTCTCCGTTGACTACCTGTTG	2	0	0	23	2	0
GGTTCTGCCGTTGGAGCCGTGGTGTCCACTCACGACGACC	2	0	0	38	2	0
CGCAAGTTGAAGGTTTTAGTGCGCCACGTATAGGGGTGTG	2	0	0	6	1	0
AATCTCCCAATTACACCCATCATTTTCAGGTCTTCATTTT	2	0	0	72	1	0
GAGGAGGCTTCAACAGGAGCCTAGACCACGCAGGGGGCGC	2	0	0	30	1	0
GTGCCTCAACTGTTGGGATGGTACACTCGGATAGATTCCA	2	0	0	19	1	0
CCATTACTGCTGACCGCAAGGGGAATCCTGAAGGTGAGAA	2	0	0	20	2	0
CTTCATGAGTGTGTCATAAAAGTTATAGGATATGCCGGGG	2	0	0	31	2	0
GTTAAGCAGGGGCAGAAATCTTCACAGTAATTTCATTGGG	2	0	0	5	1	0
CCGGGCGCACCACGGAAAGAGTGAGCGGAGGGACAAGGGC	2	0	0	12	1	0
ATACGCTGGCTCTGTTGGAGTTGTATGATAGCCGACCGGC	2	0	0	58	1	0
GACCCCTAGTGTGCGTGGGAGTGCTTAGTCAGCCCCCTCG	2	0	0	1	1	0
AGTCTAATCAATCAGTGCTGCAGTGCTATAGTTCTTTGGG	2	0	0	18	2	0
GTTCCTCCGCTACTCTAAGTCAGAGAGCTATAAATTGCG	2	0	0	1	1	0
CAGGCAGCTCTAGGGGAATCATTTGGTCCACTTTCAGTAA	2	0	0	50	4	0
CTCACCGCCCGAGACGAATATGTCGGGTTGTTTTCATCC	2	0	0	3	1	0
ATCCACCGTCTCAGTCATATCTCGATCCTCTTATGAGTCG	2	0	0	11	2	0
GCGCGGATAAATGTTAATGGGGGATACCAAAGGCATGAAA	2	0	0	6	1	0
AGTCGGGGCTTCTGAGCTGGAGGTCTTCAAACCTTTGCT	2	0	0	1	1	0
CCTAACTACGTTAACTATCTTCCACTTTAAGCACCTATCG	2	0	0	27	2	0
CTAAGGCACCGAGCTGCACACGCATCTACTCGACCCTCG	2	0	0	5	1	0
GGGGGCAACAGAGTGTCCGGGGAATCACAAGTTTCGATCA	2	0	0	32	2	0
AATCCCCTCCAGTGGAACGTAGACAGAATGGAAAGTCACG	2	0	0	1	1	0
ACTGAAGGCGGGATCATCACAACGTCTTCAATCATGAATG	2	0	0	36	1	0
ATGAGGATGACGCGGTCAAATTGTACGTTTCACTTGGAGT	2	0	0	39	1	0
GGGGTTGGGTCCCCGATTGGCCTAGTGGGAAAGGATGGAG	2	0	0	6	1	0
CAAAAAATCATTTAATATTTTATCTTAATCATAAATTAAG	2	0	0	9	1	0
GAGGTATACTAGGAGATTGTGTGCGGCAACCGTGTATTAT	2	0	0	16	1	0
GCGTATGGTCGATTAAGAAAGACTCAGGGATTTTGTCGG	2	0	0	12	1	0
AAACCATTTTTTAAATCACTCCTCATTTCTTTTTTATAAA	2	0	0	6	1	0
ATAGTCTCCTTCGCGAGTGTGCTAACAGTGGGCTTACAAC	2	0	0	23	1	0
AGCACCCAGGCAACTTACCAGCGCCCCTAAATAACATTAC	2	0	0	44	1	0
AACCTCACATTGGTGTTATGACCTGGCGGCTCAGACTCGG	2	0	0	41	1	0
GCAACGTTGACTGATGGGCGGGTCGGCGTTTTCCGCCCCG	2	0	0	25	1	0
GTTACATTTGTTTCTCGAAATGTTTTTTTATTATTATTAG	2	0	0	28	1	0
CTTGCAATTTGTAAAACACTCTCAATGTTAGGCACATCCA	2	0	0	48	1	0
GTATGCCACACGAAATCTGTCTCATTGGATAAGGCCTCCC	2	0	0	12	1	0
TCATGTTCGGGTCTAAGTGAAGTTTTTTTATGTTCGTTCG	2	0	0	8	3	0
CAAGGACCCGATAGTCACAGTCTTCTGCTGCACGAGACAT	2	0	0	38	1	0
AGCGCAGTGGGGGGTCGGTTTCGAGGTCGACAATACATAT	2	0	0	28	1	0
TGTAACGGTGGAACGCCCAAGGGGTTATGCCATTTTTTATG	2	0	0	31	2	0
GACTATTGTGAGTATTATCTGCTGGATCATCAAGTACCTT	2	0	0	2	3	0
AGTAGGGTGGACGTCGTACGTGTGATCTGTTGAATAGTCG	2	0	0	9	2	0
ATTTTTCCTTGCATGAAACAAACGGTGCAATCCACACCAC	2	0	0	19	2	0
TAGGTATCAGTCGACTACTTTAGAGTACAAAAAGACTCCG	2	0	0	16	1	0
GCGATTAGGGTGCGGTATGCACTGTGGTGTACAAAAGACG	2	0	0	16	1	0
GGGCGGAACCAGTAGGGGGGCCGTTACTCCGGCAATGGGC	2	0	0	30	1	0
CAATTACTATACCAACGCTCATCATATACATCCCAATTTT	2	0	0	39	1	0
CGCAGTGTCTAAACCGACTTGTTCGCATGATTTTACGGTC	2	0	0	17	1	0
GAGGACGTGCGATGCGAGTGCCGTTTGTGCATAGTTATT	2	0	0	1	2	0
GTAGGGGCAACCCGGTATCGAGGTAAGGCATGGACAGCGG	2	0	0	11	1	0
CAAATCGTTTAGGACGTCACGAAGATCGGTAGGTCCCTCG	2	0	0	53	1	0
GGGGAGGACAGGGTACGGGTCTTCAGTGTTGGGTCATGCA	2	0	0	31	3	0
TTTTTTTTTTTTTTTTTTTTTTTAATTTTTTTTTTTTTTTTT	2	0	0	1	1	0
CTGACCATTAGCGCCCTACAGGTGGGCCGTCGAGCGTTTG	2	0	0	16	4	0
TCAGTGGGCGGGCCGGAGACCAGTTACTACACAACCTCGG	2	0	0	6	1	0
ACAGGCTGGAGTGTGTAAATGGAATTTACCCGGTGCTCTG	2	0	0	2	1	0
GTGGAGCAGTAAGGCTCTCCACCTTATCCGCGCGGGGCTG	2	0	0	29	2	0
ATAGCCCTCACCGGCGGGGGAAGCGTATAGATATCCAAAA	2	0	0	5	1	0
CTGGTCAAAGGGTCCGGTTAGAAGGTTTGGCGTCGATGAG	2	0	0	5	1	0
GTGTCGGTGGGGTGCTCACTTTCTTCCAGAGTCTATGCG	2	0	0	6	4	22
GAGAACTTGGTAGTTGGGCGAAAAGGAGGCAAGCGCGACC	2	0	0	19	1	0
GAGTTTATCCCATTCTCCGAGTGCTTCTTTTTACAATGAG	2	0	0	11	1	0
GGGGGATGCTAAGGCCTGGAGTCAGGTAGTCGATGATGCA	2	0	0	2	1	0
GATTCTTTCTTTAGCAATCTCTTTTCATTAAATAATTACG	2	0	0	15	2	0
AGGCCGGGATCGGCGGCAGATTGTGTAGGGAATGAGGGCC	2	0	0	12	1	0
GTTGTCGTAGCTGGATTTCGACTCCCCAAGAGCACACC	2	0	0	5	1	0
GCGGACTGTTCCGATCCTCAAATTCAATAGACTTTATTC	2	0	0	17	1	0
GAGGTTGTGGGTGAACTTACTGTACCGAGATGCGCCGCGG	2	0	0	14	1	0
GGGTTAAGAAATCAGGGCATGCGTGTGACCGGGGGGCACA	2	0	0	11	1	0
GGCGAGCAAGAGGCAATCTAGGGTTTTATCCGGGGGGGGCG	2	0	0	9	1	0
TCCTCCAAACTTCTCAAACATCAAACACACTCATACACCC	2	0	0	20	1	0
TAAGGGGATTACTTGACCCAAGATTACTACCGATAACATC	2	0	0	40	1	0
TTTTTTTTTATTTTTTTTTTTTTTTTTTTTTTTTTTTA	2	0	0	1	2	0
GGGCCGGGGGCAGGATGGAGGTGGCTCACAAGGTACACG	2	0	0	9	2	0
GCGGGTAAGTTGGGCACCAATAGTCGGTTCACGGAATACG	2	0	0	14	1	0
CATGCCAAAATTAAATGCCAGGGCACAGGATGCAGAACCC	2	0	0	33	1	0
GGGCTAGGGCCCTCCCTTCCAATAAAGGTATCTCTGCCTC	2	0	0	7	1	0
TACACGGGCTAGGGTACGCCCTCCTCATGCACATCGGTCG	2	0	0	1	2	0
CAATCAAAGAAAGGAAGCGATAGGACTCTTGCGCCATGGA	2	0	0	34	1	0
CAGGGTATACGGGCTTCTTCGTGTTTCGCATAGTGGATTG	2	0	0	47	3	0
AGGTACGGAGCTAATACCGACCGACTAGACGCTTGTGAAT	2	0	0	43	6	0
ACTAGATACTGGCGTGCAAGCCAAGGTCTTCTCAGAGAGC	2	0	0	48	1	0
AGGGAGGGGCGCGAGACCGCCGTGCACTGGTGCGCCCGAC	2	0	0	38	2	0
TAGGACCTCGATATGATCACGGGATGAGTGGAATAAGCCG	2	0	0	2	1	0
TGGGGGGTATCATTACTCAACACACTTTCTGGTGTATTCG	2	0	0	35	1	0
TTTTTTCTTTTTTTTTTTTTTTTTTATTTTTTTTTTTTTT	2	0	0	1	1	0
GAGGTGTTCTAAGAAGATGTACGCTGGCACAATCTTGTAA	2	0	0	5	2	0
GCAGTGGCCTGCACGTTTGATGCTTAATCGTCGTTTCCG	2	0	0	7	1	0
CCCTCTTATGCGTACTAGGTTCTGATTAGGTTTTATGTCG	2	0	0	29	2	0
GGATAGCTGATCTAGTTAATTTGTGTTGTGATAGACAGTT	2	0	0	36	2	0
TTGTTCGTTGTTTAACGCAAGCGCGAACTCGCTAATGGTG	2	0	0	2	1	0
GAGTACATAGTGTAATGTGGGACCGCTCGCTCCAGACATC	2	0	0	5	1	0
AATCCCCTAAGTCGGATAATCTAACAGGGGAGTCGGAGTA	2	0	0	33	1	0
GAGGGCCTTGACCCGTAGGTCCGTGGCATGGACGCCTTCC	2	0	0	50	2	0
GGTATGTCCGACCTGTCGGCGTGCTGATTCGGCATACAGG	2	0	0	16	1	0
CGGCTTAGCCACATGTACATCCGTGTATTCGACGGGAAGG	2	0	0	13	1	0
GTTCCTAATCAATCTGCCCGCTTGGCAAACTTCATAATCG	2	0	0	5	2	0
TTCACCCCCGGTAAATTCTTGTTTGGTGCAGCTACTATCG	2	0	0	49	1	0
ATAGGGCTGACCAGACCGCAAGGCCATTAAGACTAAACAG	2	0	0	7	2	0
GGGAATATAGGGCGCTTTTTGGTCTTCCTGTGGAATGATC	2	0	0	31	2	0
CGGGAATAGAAGTTCCTAAGTGTGCTCGGGCATCTGAGGC	2	0	0	12	1	0
AGCGGGTGACGGGCTTGACAGAGTGCTGGAACTCAGGCGA	2	0	0	24	3	0
CGCAGTACGTACTGGGCTGTGTTGTCGCGAAGCATTCTTC	2	0	0	39	1	0
TGGCATTCCTTTGGACTGCACTACCAAAAACATACGGATT	2	0	0	28	1	0
CACACAGTGTTTAGGCACATTCGATAAGTTTTGCTACTTG	2	0	0	10	1	0
TACTAGGAACCGACTCACCAACATCACCATCCCGACCACG	2	0	0	20	3	0
ATGAAGTACCAAATCGTAGCCGGGGGAGTGGCACGAAGTG	2	0	0	41	1	0
ACATGCCTAATAGCCCTAACAATAGTGTCTGGCGTACGAC	2	0	0	57	1	0
GGAGGGGCGTTTCCATGGGGCTGCCACGTTTAATAATTTA	2	0	0	41	1	0
TAACGGATAAAAAGGGAAAGGGCTGGTAAGGCAGTCTCTA	2	0	0	39	2	0
ATAACATCTAACGCATTTAATGCTTCTGTGACCGAATGAT	2	0	0	26	1	0
AGATGAGAAAAAGCCCAACCACGAGAAATATAATTCTTTC	2	0	0	49	1	0
CATGGGTGCGCTAGGCTCTACTTCCGCATGTAAGTAGATA	2	0	0	30	2	0
TCACATGCCGATCGCACCGGAATAATGAGTGCTCGGTAGC	2	0	0	32	2	10
TTGGTATCAATGTGTATTATTCAATAGTTTCTATTTTTCA	2	0	0	21	2	0
TTTTTTTTTTTATTTTATTTTTTTTTTTTTTTTTTTTTTT	2	0	0	1	2	0
GACTGGTCGGTTGTTTTTTATAATTTTTTGTTTTTTTGTT	2	0	0	3	1	0
CCCAGGGGCAACTAATTCCATGGTCCGGATCTCAACTTTA	2	0	0	40	2	0
ATAATTTAGAGGCTAGCACAGCCTGATAGCGGCGGATGCG	2	0	0	44	2	0
AAGGTGCGCGATAAGGTAATAGCGTGCCTAGAACAGGGAA	2	0	0	25	1	0
TGGGCGCCGCAAGGTGTCGATGACTTGAGCCATGTCTCCG	2	0	0	36	1	0
TAGGGGTACATGAGCTCAGGTTGTTGTAAATTTAATATAG	2	0	0	45	1	0
AGGCGACAATCTAAAAGTAAGTAACTTAGCAATATCAATA	2	0	0	25	1	0
GACTGGTATAGTGGTGTTAGGGGCCGGCTGAGAAACACGA	2	0	0	4	1	0
GGGTAGTCGTGCTGTTTGCATGCAACTGGCCTCAGTTAAC	2	0	0	2	1	0
TCAGGGCACTTACTCCAGCCAGTTTATTTTCAGTGGGGGC	2	0	0	2	2	0
ACTCGCTATCTTTATGGTTAGCTGGCAACCTGCGTTCTCG	2	0	0	1	1	0
GAGTCAGGACGAGCCGGTGCAATCCGGAAACGCCCGACTC	2	0	0	20	1	0
AGGCCCCGATGGTGCGGTAAGTGAGTGGAGGCGGTGTGTG	2	0	0	13	2	0
AATCAGGGTTATCTGGAAGATTATCTCCCAGATACAGACG	2	0	0	14	1	0
GGAAGTATAGTAGCCACTTAGGAATCTATGCCCCCACGTT	2	0	0	41	1	0
GCTAACATCGAGATACGTATTCGTTAAGGGGTCCTCTAAG	2	0	0	1	1	0
GGGCAGTGGTGGTGTGCCGGTGGTCGCCAGGTCTGTCAGG	2	0	0	11	1	0
TTTTTTTTTTTTTTTTTTTTTTTTTTTATTTTATTTTTTTT	2	0	0	1	1	0
GCGAAACTACGGCTTCCTAGGTTGGTTTCTTAATATTAAT	2	0	0	11	3	0
CCTAGTGCGGACCGGCGAGGGTAGCTCTAGCCACGCACCA	2	0	0	1	1	0
TATGTGATGTCGGTCGCATCGTAATAATGGGACGCAGGAG	2	0	0	48	2	0
GTTGAGGGGGATCGAGTAGGGTGCTGTGAGTGTAGATAAT	2	0	0	2	1	0
ATGAACCGCCTGCCGTATCTCATTCATGCTGTGCGGCCTC	2	0	0	31	1	0
GGGCCCTTTCTCCGTTCCCTTCTTCCATATCAAGGCGGAG	2	0	0	24	2	0
TAAATCGATTGTTTGGGTGGCAGCAACACCGGTGTAGCGA	2	0	0	28	1	0
TAGATCGAGGTTCTCCCCTGCCTTAAAGGGCGATAGCGCG	2	0	0	10	1	0
ACGGCCGCTAGCAATCGTGAGTCTAAACGCCATGGGTTTC	2	0	0	35	4	2
GACATAAACCCTTTCACTCATTATTTAACAATAACTAAAT	2	0	0	13	1	0
TCAAAGCGGGCACCTCGCAGAGTAGAACAGGTCGTCATAG	2	0	0	54	3	0
ACGCTCGGACCTAGGGGGGGGGGTGACTCCAGCGGATGCG	2	0	0	1	1	0
TCTTTTCAGCTATTAGGAACCGTGGTCCCATGTTCGAATC	2	0	0	13	2	0
TCTAACCGAACATTGGTTTCGTTAGTAGTCATGATCTAAG	2	0	0	4	1	0
ATGATGTTTGGACTCAAAACTCTACATATTGGTAGAGGGC	2	0	0	53	1	0
TCGAGCTGACGGAGTCTTCGTGAGTCAATGTGACAAAAGT	2	0	0	32	1	0
GAGGTGAGATGACGAGGAGAATATCCGCGATCTGTAGAGA	2	0	0	52	1	0
CTCACTTCAATTTGGCTTTTTCTATGTTTCATATTTTTA	2	0	0	1	3	0
GGTTTGGCTGGTACACTTAACATAGTCTCTTCGTTCCGT	2	0	0	6	1	0
TAGTTATAAGAATTAGTATTATTTTTCTTATTTTGACTAT	2	0	0	43	1	0
CGACCTTTTAGGACATATTGCGAAACAAGTGAAGTCCTGC	2	0	0	14	2	0
CCCAGAAATCTCGCGCATGGAGCCTACGTTGACGAACGG	2	0	0	1	1	0
TAACTAAAGGTGGATGGTGGCCTATAGTGCTCCGGGGCGG	2	0	0	4	1	0
TTCAAAAACAAAAGTGTCGATACGATTTATATTAAAAACC	2	0	0	6	1	0
CATCTAGATAGGGTTATTGCTTGCCAAGGGTACGGTCGAT	2	0	0	44	1	0
GTATTTAAGGCGGCGCGTATGAGGGTGGGCCCCGTACAGG	2	0	0	9	1	0
TCTCCACTCGTGGGCTATCTGGAACATAAGGCAGAAACTA	2	0	0	19	2	0
GCAATCGGTCTCTACGTTCGTGGAGGGGGTGCTGGGCAAC	2	0	0	58	1	0
AATGAACCCATTTCAACACAAGTAGGATTGCATATGCCCG	2	0	0	2	1	0
TTAAGATTGGCGCCCGTAGATCACTTAATGGCGATACGCG	2	0	0	12	1	0
TCATGGGTCATAAATTGATCGCTTACACAGTTGATTTTTC	2	0	0	52	1	0
CTGGACCCTCACGAGAACTCATAGTGGCTTCACATAGTAT	2	0	0	27	1	0
AGCTAAACTGCTTGTTATAACGAATCCGTCAGGTGATGAT	2	0	0	25	2	0
TTGTAGGACCGTAGAATGCCAATCTCTCAACTTACACTCG	2	0	0	10	2	0
GCTCGGGATCCGTCCGAATGAGGTGTGGCGATAAGGCTTC	2	0	0	21	2	0
ACACTGTGTTCTGGGATATTTTGGCGGCAGGAGTGGAAAC	2	0	0	34	4	0
TCGCAAGGTTCGGCGTAATGTTCTGTGAGCACGGATCGCC	2	0	0	21	1	0
CTGGGACATGGGGACCGATGTGGTCCGGGTGTAATAAGTG	2	0	0	9	1	0
GGAGCCGGGGTGCCCCGAAGTGGGTGGGGAAAGGTGGGAT	2	0	0	6	1	0
ATTAACTTTCTTTATCTATACGACTTATTCAATCATATCT	2	0	0	36	2	0
ATGCGCGTAGCACGGTTTGCTTCAACTATTGTGTTCTGT	2	0	0	1	1	0
TCGTGCTGGGTAGTCGAGTTCTTCGACGGTTTTGGGATCG	2	0	0	1	5	0
GTTTTTAGGACGCTAAGGTGTGCCGGAAGAATTTGGTAGC	2	0	0	59	2	0
CACTGTTTTCGTCTCTTTATTAGATTTCTTGAATTGGTTT	2	0	0	36	1	0
GACATCATCCTATGCATTACGCCGTCCATAGGCATGCAA	2	0	0	4	1	0
CTGCGGCCTGCGCTACTACTGGTCCGTGGCAAGGGGCGAA	2	0	0	17	1	0
TAAGCTATCCGTTGCTCTTCCTTTAGGCCTCTACAGGAGG	2	0	0	55	3	0
GGATTCACTGCCGCACCGCGGGGAGGCCAGTAGGGACGGG	2	0	0	18	2	0
GCTTCGTCGTTGGGAGTACTCCATCATGTGGCAAACGACG	2	0	0	29	2	0
CCAGTGCTGGAGTTCACAGCAACATTTATGGTACTCCCCA	2	0	0	6	1	0
ATTCCCTTTTTATCACAGGCAACATTCGGGGTATATAAAT	2	0	0	35	1	0
CTTCTCATTTTCTATCTTCCTGGAAAATACGAACTTCAAT	2	0	0	45	1	0
CAGATGCACCATCGCAACTAAAAACCTAATTTTAATACAC	2	0	0	39	1	0
CGCCTCGATGATAGCCGAACCTTTTCATGACGGCGGCAGG	2	0	0	28	1	0
AGCACCTCTATATGAGGTTCGACACATATAGTACCCACTG	2	0	0	3	1	0
TTTTATTTTTTTTTATTTTTTTTTTTTTTTTTTTTTTT	2	0	0	3	2	0
TGCGAAGGCGAGGCTTCTGCTGTGCGCGATACGCACACGG	2	0	0	15	1	0
TGGCTCGGCTCTACGTTCGGCGTCCGGTTTGCCTGTGCGC	2	0	0	28	1	0
TGTTTTTAGATAGGTTGGTGGTTCCACCGATTCCACAAGT	2	0	0	7	1	0
TTCACATGTGTTATAGTAGACTCTATTCATCGTCAACTAT	2	0	0	44	1	0
ATGAAACACTATTAGATTGATTTACCCGTTGAAGTCGAGA	2	0	0	1	1	0
GGGAGCGAGGTGAGATGAAGCTGGAATCGGGCTGTGTGCG	2	0	0	18	1	0
CCTCGCCCGATAGGTCGCGTGGTCCCGCACTGCGCTCGGC	2	0	0	18	3	0
TTTTTTTTTTTTTTTTATTTTTTTTTTTTTTTTTTTTTTTTT	2	0	0	1	11	0
CCTCCTGCCTACCTTACCGCTGCACACAAGTTCGCGTGGG	2	0	0	16	1	0
CTGGTGCTCACTATGAACTTTGGTGAATCTCATTTTCTGC	2	0	0	68	2	0
ATCTAATCTCCACAGTTGAATATTCTGCCTAAGACTTTCT	2	0	0	41	2	0
GCTATCTAGGTCAGCTGCATCTCTCTTAGTTGCTCCCTAC	2	0	0	2	1	0
TCGAAACTACCACGGTTTACCGTTGATCGGCCCCGTGCAG	2	0	0	24	1	0
ATGCTATAGATTGGTGGGTAGGGGCTTGTACGAAGTGTGG	2	0	0	30	1	0
TCCGGGACCATCGCCCAAGGCGGTAACGCAGTCCGAGGGG	2	0	0	2	1	0
GCAGGTAGAGGGTGCTCCTAGTTCCAACTCCTAGGGAC	2	0	0	6	1	0
GATACAGCTCATGCCTGATCCGCTGCTCAAAGTCTTCCGG	2	0	0	2	1	0
AACTTTTTTTAATTTATTAATCTTATTAATCATAACTCTC	2	0	0	3	1	0
CTCGCTCTCTGGCCGACGGAGCCTAATATCGCTTGCATTC	2	0	0	54	5	0
AAGAAGCACGCTGTAAGAGGGCGGAAGCAACAGTCCATG	2	0	0	1	2	0
AGAACCTCAAGCAATTAAGCAGCTCATCCAATTGGTTACT	2	0	0	23	1	0
ATCGATCTGGGCTGTGTGTTTGTGCTAGACCTGGTCTCTA	2	0	0	31	1	0
GTGGTAAGTTGTTGAGGCTTCTATCTTCCATCAAGCAAGG	2	0	0	5	1	0
CACGTATAGCCAAGTTGGAGGGAGCCTATTGGCGCCTTGG	2	0	0	3	2	0
TGTCTAATAGTCCTTGACAGTCTTTTCAAATAGTACCAAC	2	0	0	2	2	0
ACCTATCTTCGTCCATGGAACCCATTTGTCGCTCAAGACG	2	0	0	30	1	0
ATCATAGGCTGGGGCCTGGTGGGAATGGGAGATTGGCGAT	2	0	0	28	1	0
TGCTTGAGGCACTTCGAAAGAAGAGTACGGAATCGAATGG	2	0	0	36	3	0
CTAGTTATAGCCCGCGTAGGTAGTTTGGCGTGGGCCTGAC	2	0	0	29	1	0
TACGAGCGGCACGGCGCACCGACTGAAAGGTGTACCACTC	2	0	0	8	1	0
ATTGCACTCGCGCTCCAAGTCAAAGGCGCCTTACTCGAGG	2	0	0	11	1	0
AGTACTCACTTTCTAACATGACCATATACGTCCGCTAGAA	2	0	0	17	3	0
CAACAATGACCTGCCTGTCTGTCGGGTCCGGTGGACACCC	2	0	0	44	1	0
GAAAGAGTTACTGACATTTATATCTTTTAAACCTTTTTCT	2	0	0	4	1	0
CCTCAAGGCCACCGCATCTCAGTTCCGTATTGCCTACGCC	2	0	0	16	1	0
AGAGGGTTTACACCTGGGACTAGTAGTTTCTCGGGCCGTC	2	0	0	5	2	0
TGAGAGATCTGAGACACTTGTCCAGATGGATCCATGGTGG	2	0	0	50	2	0
TTAGCTGTCGCGGTTTTGGTCCGCTAACGGGACCAGTCTT	2	0	0	27	1	0
CCCTAATAAGTACTTACTCCTTCTCCCAACTTAACTACCG	2	0	0	9	1	0
TAATCAATCTACAAACAAATTAAATAAAAAAAACCCACCA	2	0	0	4	1	0
TAGTTTTCGCCGCACGGGCGGTAGACGCCTCGACTTAACG	2	0	0	14	1	0
GCAAGTATCTAATTCAATTGTCGACGTTTCTCAAAGCACG	2	0	0	41	2	0
CCATCATTCCAGCCAGGAAGAGTGGCGACCTGCCGGCTTA	2	0	0	19	1	0
TGACATATGTGGAGGGTGGCGGCCGTTAGGTGGAGTTGCA	2	0	0	19	1	0
AGCCAGGCTCAAAGCGCCGCCTTCAGCAGCTTATCATGGA	2	0	0	41	1	0
GGCCGTGGTCGAACGGCAGAGCTTGCTCGTAGTCGGCCAG	2	0	0	2	1	0
GCCCGGGGACCGCAGGGATGTCTAGGATCGTGCAGCTCT	2	0	0	15	4	0
TGAGTGTCCCGGGGCATGCAACGGTCGTAACCTGATCCAG	2	0	0	10	1	0
GAAGTTGATAACAAATGGGACCCGCTACCCCACGGAAATG	2	0	0	1	1	0
GACCCGTTGAGAATTCATATAACACATTAGTATTATTCAA	2	0	0	3	1	0
TCATATTTACGGGGACTTTCATCTATCTTCCACGGCTAAA	2	0	0	7	1	0
GGTCCACGGCGCCTGCAGACGTCTCGACGAAGACCGTAGG	2	0	0	23	2	0
GGAGAGTGGGTGGGGTGACTTTAAAGGACCATCACTAGCG	2	0	0	21	2	0
GCTAAAAGGCTAAATCACATTCATCTAAAGTCATTTAGAT	2	0	0	35	5	0
TAGGTCGAGCTGCCCGGGTGGCTCCCAGGGTCTCTTCCAG	2	0	0	46	1	0
TCGCAATTCCAATTGCTCGGATTTTTTTCTCATCCTGGTG	2	0	0	9	2	0
GCCACATTCCCGAGGACATTGGTACAGACTACATTAAGTG	2	0	0	7	2	0
TCGGTTTAATGCCGACCCCGCGCATAACGGTGAAGACTAG	2	0	0	66	1	0
TAAGCCCTTAAGGTCATCTCACTTCAAGCATCTTCGGGAT	2	0	0	27	1	0
GCAGGCTGATTTCGCGGTTTAGAAGCATGGTTGGGGCGAC	2	0	0	52	3	0
CGAGGTGGCGCGTGGGGCGGGAGGAAGTGAGTGGGTTCGA	2	0	0	10	1	0
GGATGGTAGGTCAAGGTAAGAGGCTACTTCTAATCGTCAT	2	0	0	13	1	0
ATTACTTTCTAATTTTTTTTTTTTCTTTTTTTATTTTTT	2	0	0	14	2	0
AATCCGCCTCGTATCCCGTCACCTCTAACGCAGGCCCTCG	2	0	0	11	1	0
GCAAAACCTTCATCTATTTACTGATTGCCACACTAATTGA	2	0	0	1	1	0
GGATCCAAATGAGCCAATGGTGGAGACATAGACAGGTGTT	2	0	0	44	1	0
CTACAGACAAATTCTTAATATCAAATTTTCTTCTCTTTA	2	0	0	24	2	0
GGTTCCTCAAACTCCTTCTTAATTACTAGCGTTGCTGCG	2	0	0	1	1	0
TTTTTTTTTTTTTTTTTTTATTTTTTTTTAATTTTTTTTT	2	0	1	0	1	0
ACCAGCTGGTCCCGACGTCCTAGGAACAGTTACCAAACCG	2	0	0	25	2	0
TATGAATGTCGTGATATAACTTTAAGCTTTAATTCCTGAG	2	0	0	61	1	0
CAGGGCGGGCGACGCAGTTGTAGGACGTCTAAGTACGGGT	2	0	0	43	2	0
CAACTTTGTTTTATTCTATTTTTGGAAAACTATAAGTATG	2	0	0	4	1	0
TCTCATTAGGGCGTTGGGCTGAGCAGGAGGTACTTTTTTA	2	0	0	19	2	0
TGCTGTAGGCCTCCCGCGACTCAGTTTTCACGCTCCGCG	2	0	0	27	2	0
CTGGTTCTCCGAAGCTCCGGACCTGTCTTTATTGACATTA	2	0	0	25	2	0
TGAGTTGGGCGGGGTCAACCTACCAACACCGGCGTCGAAC	2	0	0	2	1	0
TCGACAAGGTGATGAGTAGGAGTCTGAGAGGTTCTGATGA	2	0	0	34	3	0
TCAGAAGTGCGCCACGGCTGTGGCGTGGCAGAGCGCTGGG	2	0	0	7	1	0
GAAATTTTCTTTTTTTTTTCGATTTTTTTTTTATTTGT	2	0	0	2	1	0
GTCTAGGCGAGGCGGTGGGAGGACGGAGAAGTGTATCGCG	2	0	0	4	1	0
ACTTAAAAGTATGATCGCTTATATTAGAATAACTGTTGAG	2	0	0	62	1	0
ACAAGTCTCGTAGGGAAAGTCGACACTAATCTTAACGTGG	2	0	0	52	5	0
CTTTGGGCAACATGATAGGGGCCGGGGCCTGCACACACG	2	0	0	4	1	0
GCAGTCAGTGACGATAATCACAGGCTTCCGGACCAGACTG	2	0	0	37	2	0
TCCAAATACGTAGTTCCCTGAATCTTTCTTTGTCTTAGCT	2	0	0	44	1	0
GGGGGACTACCCTACAGGTGGCCCTCGGAGGTACAGTTGG	2	0	0	2	1	0
TAATAGAAGGCAGATGCTAATATAGTTATCTTTAACGCCG	2	0	0	37	1	0
CGCTATCGTTGTTCACGTGTAGCAGACCTATGGCCGATCC	2	0	0	36	1	0
GGAGCTGAGACCCCCGCCTATAAACTATACAGGGGGATCG	2	0	0	8	1	0
CTGCGTACCGAGTAGGGTGCCTTGGCTGTGGGTGGGGCGG	2	0	0	51	2	0
CAATCCTCACTTACTCATTTTATCATCAAAATTTTAATAT	2	0	0	20	3	0
GCGTTCTGTGGGCCTCTCATTAGTTATAGAACTCTCTACT	2	0	0	10	1	0
GTCTAATTTTATCGTAAACTGCACGTTTCTAGTTAATATG	2	0	0	1	1	0
TGGCGCCACCTCATATTTCCTTTAGCAGATCGCAGACGTA	2	0	0	29	3	0
TCCCGTTGCTGTGAGATAGTAACCGTAATACCTCTTATCG	2	0	0	42	2	0
GGGAGTGTGGGGAACACCGGTGTGGATTGTTTTACTGCGC	2	0	0	13	3	0
ATTGGTAGGCTACGTGGTGCTCCTGGGGGACCGGCGATGC	2	0	0	26	2	0
GACTTCTGCGGCTTAGAGCGCGCGGGGTCTGGTAATCCCG	2	0	0	31	2	0
CTGCCAGAAGAAGGAGCGGGTGCTGAATCCGACCCCGGAG	2	0	0	7	1	0
ATGGGCCGGTGCTCTTTAGTTCTGTATTGCCGTGCGCGCG	2	0	0	9	1	0
CCACAAACACCACTCACTGGATCGGACGGCCCCGGGAAAG	2	0	0	32	4	0
ACGGTCGCATCTGAAGCGCAATTGCCAGTAAGCGCAGCCA	2	0	0	31	3	0
CTTTTACCTCTCCTTTTTGAATAAAAAATAACCTCGCTAT	2	0	0	23	1	0
CTGGACGACACTGGGGCTTGGTAACGTGGGCGCGAAGGTC	2	0	0	9	2	0
TGGGAGTCTGAACGTCTATTCGAGGGACAAGCTTGCATAA	2	0	0	41	1	1
TTCAGGCTCTGTGGCTGCAAGTGCAGGTAATTATGGAATC	2	0	0	27	1	0
TCAGCGCGGACACGCACCAAAGTTTGCACCTTATTACTAC	2	0	0	59	1	0
CTCATCAAACAAAAATAATAAAAATTTACATTAAACAATA	2	0	0	56	1	0
TCCTGTGAGGGTGTGCTTGGGTGTGCGCCTTGTTAACTAG	2	0	0	4	2	0
TCGTCCAGTTTCATACATCCTAAATAAAACACCGAGTCCG	2	0	0	1	1	0
CCCAGGCGGCCCCTAACCGGGCCAGAAGGGTCCATTGTCG	2	0	0	16	1	0
CCCATCCCCGGGACCATCTGGCCCACTAAAAAGGGGTCCG	2	0	0	18	1	0
CTACTACAATAATAGGATGATCGCTTCACCACGAACGGTC	2	0	0	25	1	0
TGTTCTCGTGTTTTCTGAATTTAGTAAAGGTAACCCTGTC	2	0	0	58	2	0
CCCTGGTACGGCGGAGAGAAGCTCTCGTAGTGCGATCTTA	2	0	0	2	1	0
GACCCCTCACTCAGACTGACTGTTCCTCTACGGTACGACT	2	0	0	3	1	0
GGCGGGAGTTGTGAACCCAAGTCGCCCGGGCCAATCGTAC	2	0	0	10	4	0
CCGTTGGGCTCTAATAGCATACGACCACTCGAGTGTGTCG	2	0	0	7	2	0
TCAGACAGCAGCAGCACGCGACGACCAGTGCTGTCATCTT	2	0	0	1	1	0
GCGGGCATGGTGGGGCCTTTTACCTACACTGTTGCCTCAG	2	0	0	15	3	0
GGTTACATTTTCTAGGCTCCCTCCATTATATTCCTAGCTT	2	0	0	15	1	0
ACGTAGCATATCTCCTGGCATCCTGGACAAATTGAGATAC	2	0	0	21	2	0
CTGAAATGGGTTTCCGGAGACGAGGCACTAACATTAAAGT	2	0	0	40	1	0
TCAGGGGGCAAGGTGTATCGGGGGACATTCGATTTGTTAT	2	0	0	21	2	0
AAAATGTATGGGCCTCGTACATGCAGGTGGATTTCGATTT	2	0	0	54	1	0
TTTTGCTTTAGTAATTTCTATCACTAGTCATAATAGGTCG	2	0	0	11	2	0
ATCAGAGTGTGCTCAAAATAAACATTGAACAGGCTGATAA	2	0	0	20	1	0
GGGGCGAGTGACGAGGCGAAGACGCTACGGACGGGGTCAT	2	0	0	8	1	6
GGGTGCGCCCCGGCTCACTGGGTCACCGCTTCAGAAACG	2	0	0	1	1	0
GGTGTCCTGATCTTCACAATATCTTGAGTATGTTACGGAG	2	0	0	10	1	0
TATGGAACGCGTTATGAAGCATCGGTTCCTGCCTATCGAA	2	0	0	26	1	0
GAGGCTAAGCCGAGCGGCAATGGGAATGAGGGCGCGCTCG	2	0	0	3	1	0
CGGGGGTCGGTCTTCAGGGAACGCGGATCTGGGTGAGGTC	2	0	0	20	2	0
ATCACGAACGATCTGTCCGTACTCCCAGCGGAGTACGTCG	2	0	0	37	1	0
GCAAGGATGGCACTGGGAGCTGACGGATGGGGGTGGTGTC	2	0	0	46	1	0
TTGACCAAATGAATGATGAACGTGCCCCGGCGAGCTCACG	2	0	0	1	2	0
TAGCCGTTCCGTGCCTCGGCCAGTGCTCTCCACTCCGGTG	2	0	0	60	1	0
GACCTGTGTGACCTGGTCGTAGGAGCTGAGGGTAGTAAT	2	0	0	12	2	0
CGTTGAGCATGCGATGTTCGACTATGTAACGGTGAGTGTT	2	0	0	3	1	0
CATGGAGACGGGGATTCGTGACGAACCGTCAAAGGGTCGA	2	0	0	18	2	0
TCGAGATGATGCTCTGGCGAGGCCCAGTGAATACACCCCG	2	0	0	10	1	0
GAGAGACACGTGGATTCTGATAGGGGGGAAAGGTGATGGT	2	0	0	13	1	0
GACTGTTCCAATGTGGGCTCTAGCAGCCGAGACCGACTCT	2	0	0	1	1	0
AACCACACACCAAAAGTCAACCGCGAGCGGTACCTTGACA	2	0	0	3	1	0
ACAATTACTTCAGGTCCTGGCGAGGCGTAAAGGCGATACA	2	0	0	35	1	0
CGCAATCTGCACCCTCGAACTTCGCCCCTGTGCTCCTTCC	2	0	0	15	1	0
AGGGTCAGGGAACGGTTTAAGAGATTTGCTCGTACATGGG	2	0	0	32	2	0
TTCGGCGGCATGGTTGCCTTGTCGAGGGGTGTGTACTAAT	2	0	0	2	1	0
CCTATCCAACCACTCCGAATCAATTTAATTATTTATACCT	2	0	0	12	1	0
CAGCTTTGCGCGAACCTAACGGGATCCGAGCTTACAGCAA	2	0	0	15	2	0
ACGTCGGGCCCTCCTTGCGCAGTATTAGATTAGTTAATAG	2	0	0	20	1	0
GACTGTGTCGTTTCGGGAGGATCCGTAATAAGTCTGTTTA	2	0	0	7	1	0
CTTTATTTCGACCCCTTCTCTCATATTCCGATAATCTTTC	2	0	0	43	1	0
CGCCGGCGGTAGAGGCGGGTTGAGTCTTACAATAAGGGCG	2	0	0	13	1	0
GAGGTCGAGAACGTTCCCTTGACACCTCACAAAGGAGTGT	2	0	0	5	1	0
CCGGTGGGATTTAGCTGAATGGTGCTGTTCTCCGACCGCG	2	0	0	2	2	0
CTGTTGTACATAGCTGGGGAGTGCGACACTCATACTTTGT	2	0	0	9	1	0
AAGGGCAGATTGGAGGTCGGCGTCGCCTACCCATTTGATC	2	0	0	43	1	0
GGGCCTATGTGGGTGAGGATAATAAACCGCCTGGATGGCT	2	0	0	7	1	0
CGCACAGGGCCACACAGAGAGACCTGCGAGGTCCGCAACC	2	0	0	41	1	0
GACACAGGGCTGCGAATGGGGAGGCTGACATCCGCAGTG	2	0	0	2	1	0
AATCAACCTTAAACCAACTCCCTTTATCCCCCTTAATAAT	2	0	0	27	1	0
ATGTTTGGGGTTTTTTATTGTTCTTTTTACCTTTTTTGTG	2	0	0	32	1	0
TTCAAACTATATGTCGCGATCCAACCTTTTGCGTTTCTAT	2	0	0	37	1	0
GTTCCGAAAAAGGGGGCAAAATGGGCACGCTGGTTAAGGG	2	0	0	43	1	0
TGTTCGGTTCAGATATCGAGGAGCTTCCTAGTTGAGCTTG	2	0	0	55	1	0
CCTACGGCGTGGAATGCAGAGAATCGTCCCGAGGAGTTTT	2	0	0	12	2	0
GCAGGTTCGCATGAGTTGCGGCCTTGTATGACGGCCATAT	2	0	0	52	1	0
CTTGTGTGTCTGCCGTGACCGGGCGGGGCGGCTTGAAGG	2	0	0	1	1	0
AGATGCATCAGCAGTGACCACCGGAGTGCCTTCCCACACC	2	0	0	21	7	0
TTGCGATTTCCTCTAAATCTAGTCCTGTTGGAACTAAACT	2	0	0	27	1	0
ACCCATTTAATGTGGCAGTTACGGAATAGTGGGCTGGGGC	2	0	0	20	1	0
AAAAGGCAGGGGCTTTTGAGGACGTGACCGCTTCCCACCC	2	0	0	11	2	0
GATCCCTCCCAACTTCTTCCTATACAGTTCCACCCCATCA	2	0	0	12	1	0
ACCTCTATGGCCGTGCGCTTAATGCAGTTACAGTGTAGAT	2	0	0	4	2	0
GGACAAAGAGATTGTCATAATCATTGAACGCTGGGGCTAA	2	0	0	16	1	0
GCACGAAATTCGAATTGCGGACCAGGAAGACATGGAAATG	2	0	0	4	2	0
GAACTGGTGGGTCCTGGCAAGCCAACGCTGGCGCCAGCTG	2	0	0	11	5	0
CAATGGGGGGAACCTGAGGTAGAGTTAAACTGAACCTCG	2	0	0	8	1	0
CGAGCCAAAAGATTGTTCGGTTCATTGTTCTCCTCGCGGG	2	0	0	3	1	0
AACCGGAGTAATACGAGCAGCAGGGTTATGTCATCCAGGC	2	0	0	72	1	0
GAACTGGGCGGCGCTGAGATATGGTCTTTAGTCGGTGGGG	2	0	0	3	2	0
TTTTTTAAGTTTTTATAAATAGCTATATCATTTTTTTTT	2	0	0	3	1	0
CTGGGGCTCTGAGGGGACAGCGGTTAGTGACCTCGTGGTG	2	0	0	35	1	0
CCTAGATTTACTGTTTACTCCGCAGCGACTATGGGTTACT	2	0	0	14	1	0
GCGGAACGGCAATAGTGCCTCGGGACATATTCGAGTAGCC	2	0	0	41	2	0
AGGCATCGCGGTGCTGATGGGCGTTTCAGGGACGCATCAT	2	0	0	12	1	0
TCTACACCTTATTTAATTCAATTAAATTTATATTACAT	2	0	0	41	1	0
TCCTCCTCAGGAACATTCTGTGCACGATTAATCATGGCCG	2	0	0	10	1	0
CGCAGGGTCACTGCGTACCTCTAGGATGTGAGCACCAGTC	2	0	0	44	1	0
CTAACACGGACAAACGCTGGTACCATAATTGCCTAAGCAA	2	0	0	21	1	0
GTGGGAACGTGGGAAAAGGATTTCATCAGCCGTGGTGCGG	2	0	0	3	2	0
GTGGTCACATGGGTGGAATGCCTATTTGGCACGGATTGCT	2	0	0	52	1	0
TGGGGTTTGACTCGATAGTACGGGCAAGCGAAGGCAGTGT	2	0	0	37	1	0
CGTAATCGTGACGGGGCAATAATGCGATCTACTGTCCGGC	2	0	0	1	2	0
CGTACACTAAGAGCGTTCGTATTAAGGACTCAACCGCATT	2	0	0	5	1	0
GCAATCTTGTCCACTAGATGCAGCCTAGTGGGGAACACTG	2	0	0	43	3	0
AGCCAGGCAAAGACTGTCGACCCGTTGTTGCCCACAGAGA	2	0	0	34	1	0
TCGAAACCAACGGAATTGGCTTAGATTAGTTGGCACTCCA	2	0	0	32	1	0
GGAGGCAGCTTCGCCAGCATCCCAATGTGGGAGTGGCTCG	2	0	0	5	1	0
CCCAGTTCTTCTGCATTGCTACAGGCACCACCCCGCGCTG	2	0	0	18	3	0
CGATTAAGTCACGCGGGCTGGAACTCTAACTGAAGGCTGT	2	0	0	33	1	0
AATTCTATAAATCCATTTCATGTCTTTTCATAGCTTATAG	2	0	0	1	2	0
GGAGGTTGAGCTATAGGGACTTGGAGGCGAGGCGTGGCT	2	0	0	2	1	0
ACCCCGATTGATCAAACGTTGTTGGTGCCTACTACTGTGT	2	0	0	24	3	0
GATTAGTGATCTGGCTGACTATACTAACCGTTAGAACAGG	2	0	0	18	1	0
TAAAAAAAAACCACTAAATAAATAAACAAACAACCAACCG	2	0	0	8	1	0
GGGATTTATAATCCTTATTATACACGAATTCCTTCTGAAT	2	0	0	19	2	0
CTTCCCGCAAACAGATTTGCCAAGGCGAAGCCTACGGCGG	2	0	0	15	2	0
ACCATGGGTTTCATTTGTAATCCATACTGTTCATTTCTTG	2	0	0	48	1	0
ATTGCATCTTCCGCTTATTACCTAAAATTATTATCATCTT	2	0	0	24	1	0
GAAGGATTACATGTCGAACGACGTAATTTACGCCATGCTG	2	0	0	27	1	0
GACCGGCCCGGGAGCGATCAGAGAAGAGGCGCCACGGGGG	2	0	0	3	1	0
GTAATGGATGTGCGGATCGTATTCATAAATTCTAATTGTG	2	0	0	55	2	1
ACGTGGTTGTTTTGCAGGAAGGGGACGCTCCAGCTTGGGG	2	0	0	10	1	0
[truncated: 25,153 more rows]
